# Supplementary material for: Distinct Roles of Adenosine Deaminase Isoenzymes ADA1 and ADA2: A Pan-Cancer Analysis
Source: Front Immunol. 2022 May 18;13:903461. doi: 10.3389/fimmu.2022.903461 (PMC9157497; doi:10.3389/fimmu.2022.903461)
Supplement: Supplementary Table 1 — The detail information of serum sample. [file Table_1.xlsx]

## Sheet: Sample information
	ID	Sex	Age	ADA	ADA2	ADA1
ESCA	15642315	Male	74	10.9	8.7	2.2
ESCA	15674665	Male	63	11.5	8.8	2.7
ESCA	60926348	Female	72	12.1	9.2	2.9
ESCA	60951774	Male	52	7.7	5.3	2.4
ESCA	60895243	Male	68	7.8	5.9	1.9
ESCA	60832573	Female	53	6.8	4.4	2.4
ESCA	60956437	Male	75	3.7	1.5	2.2
ESCA	14345124	Male	69	7.6	6.6	1
ESCA	60237790	Female	59	5.5	3.8	1.7
ESCA	14851823	Male	68	6	5.1	0.9
ESCA	60838411	Male	63	6.5	6.4	0.1
ESCA	15169342	Male	64	5.8	4.4	1.4
ESCA	S03000356	Male	60	8.6	5.4	3.2
ESCA	60905777	Male	67	7.9	7.6	0.3
ESCA	60968786	Male	69	11.8	6.1	5.7
ESCA	15605166	Male	56	12.7	9.6	3.1
ESCA	60846190	Male	65	4.5	3.1	1.4
ESCA	60520182	Male	66	11.5	8.2	3.3
ESCA	60783624	Male	62	10.6	10	0.6
ESCA	15606852	Male	60	9.1	7.1	2
LIHC	60846278	Male	56	14	11.8	2.2
LIHC	60686258	Male	60	19	13.8	5.2
LIHC	12567944	Male	58	18	15.1	2.9
LIHC	15395019	Male	64	6.1	4.2	1.9
LIHC	13774260	Male	66	15	10.8	4.2
LIHC	60741542	Male	53	9.7	7.3	2.4
LIHC	60931613	Male	53	19.3	16.3	3
LIHC	60403258	Female	51	13.5	10.6	2.9
LIHC	60403258	Female	51	15.6	12.4	3.2
LIHC	14618432	Male	67	23.7	16.2	7.5
LIHC	60723723	Male	72	18.5	14.9	3.6
LIHC	60931613	Male	53	21.4	17.2	4.2
LIHC	60931578	Male	39	8.7	5.7	3
LIHC	60982052	Female	50	15.6	12.3	3.3
LIHC	60844816	Male	50	10.8	6.9	3.9
LIHC	11845111	Male	57	12.7	9.5	3.2
LIHC	60981026	Male	59	18.2	18	0.2
LIHC	15354844	Female	53	21.9	13	8.9
LIHC	60964030	Female	57	21.5	16.9	4.6
LIHC	60974902	Female	69	21.9	16.7	5.2
LUAD	60872228	Male	76	9.5	7.8	1.7
LUAD	60265140	Female	58	9.2	7.1	2.1
LUAD	15189899	Male	7	22.6	17.2	5.4
LUAD	60484987	Male	68	10.2	6.7	3.5
LUAD	60484987	Male	68	9.4	7.2	2.2
LUAD	60404372	Male	67	10.9	8.6	2.3
LUAD	60848212	Female	63	8.4	6.2	2.2
LUAD	60649592	Female	64	7.6	7.6	0
LUAD	15542247	Male	71	9.1	8.1	1
LUAD	60475839	Male	64	20	16.4	3.6
LUAD	60725360	Male	65	10.3	7.1	3.2
LUAD	60696386	Male	47	6.8	5.2	1.6
LUAD	60724152	Male	49	5.3	5.2	0.1
LUAD	15044684	Male	77	8.7	5.4	3.3
LUAD	12399860	Male	57	13.8	13.3	0.5
LUAD	60970119	Male	36	6.3	5.8	0.5
LUAD	60845437	Female	64	6.4	3.6	2.8
LUAD	15371953	Male	72	5.3	3.3	2
LUAD	60505234	Female	70	6.3	5.5	0.8
LUAD	60771970	Female	58	12.2	9.1	3.1
Control	4128231986	Female	35	4.1	2.6	1.5
Control	89904055	Female	30	5.1	3.1	2
Control	89901026	Female	30	5.6	3.5	2.1
Control	89903999	Female	36	5.1	3.1	2
Control	89904466	Female	46	5.5	3.1	2.4
Control	89904440	Female	46	5.5	3.4	2.1
Control	89904575	Female	48	6.1	4	2.1
Control	89904061	Female	32	6.8	4.9	1.9
Control	15541680	Female	64	6.3	4.2	2.1
Control	89904065	Male	40	5.8	4.2	1.6
STAD	60230453	Male	78	6.7	5.2	1.5
STAD	14819149	Male	72	2	1.3	0.7
STAD	15689086	Female	58	6.5	5.9	0.6
STAD	14137790	Female	61	3.5	2	1.5
STAD	60845677	Male	34	5.1	3.7	1.4
STAD	60904115	Male	48	5.2	0.8	4.4
STAD	15525746	Female	53	4.3	2.6	1.7
STAD	60796734	Female	66	11.7	11.4	0.3
STAD	60702880	Male	56	5.9	3.4	2.5
STAD	60775692	Female	70	7.6	3.9	3.7
STAD	15671364	Male	68	12.6	6.5	6.1
STAD	60841605	Female	70	8.8	4.5	4.3
STAD	60991422	Male	50	6.3	3	3.3
STAD	60992995	Male	54	5.9	3.9	2
STAD	15159939	Male	45	5.2	2.4	2.8
STAD	60997362	Female	62	7.6	5	2.6
STAD	60768662	Female	55	13.2	8.5	4.7
STAD	15669200	Male	71	5	2.6	2.4
STAD	60904812	Female	56	6.6	4.6	2
STAD	60690055	Male	68	8.1	6	2.1
THCA	60829498	Male	53	3.7	0.2	3.5
THCA	15670519	Male	29	4.3	2.6	1.7
THCA	15401505	Female	50	1.8	0	1.8
THCA	60979318	Female	58	4.9	3.2	1.7
THCA	60826497	Female	53	3.9	3.5	0.4
THCA	15027484	Female	52	4.7	3.5	1.2
THCA	60868067	Female	54	3.6	3.2	0.4
THCA	60913353	Female	42	4.8	3.1	1.7
THCA	15658036	Male	55	5.4	3.8	1.6
THCA	60876551	Female	31	4.1	2.1	2
THCA	60603919	Female	39	3.3	3.2	0.1
THCA	60978777	Male	34	3.9	3.3	0.6
THCA	60678399	Female	38	5.1	4.9	0.2
THCA	60637497	Female	24	11.8	3.9	7.9
THCA	60655656	Female	50	10.2	5.1	5.1
THCA	60990181	Female	50	2.8	0.8	2
THCA	60979943	Male	38	7.9	2	5.9
THCA	60903586	Female	25	4.9	3	1.9
THCA	14559443	Female	40	4.6	2.5	2.1
THCA	12914350	Female	42	9.7	5.5	4.2
COAD	3000225	Male	74	5.3	2.1	3.2
COAD	15642649	Male	32	10.7	6.4	4.3
COAD	13445822	Male	58	5.9	1.9	4
COAD	93130567	Female	45	8.3	4.2	4.1
COAD	60979043	Male	62	4.2	2.9	1.3
COAD	60971120	Female	36	10	2.8	7.2
COAD	15357099	Female	70	14.9	6.4	8.5
COAD	60963618	Male	63	4.7	3.5	1.2
COAD	13784265	Male	58	3.5	1.9	1.6
COAD	13009380	Female	56	7.5	3.1	4.4
COAD	60733761	Male	58	14.2	9.7	4.5
COAD	60039147	Male	55	7.6	3.7	3.9
COAD	14113521	Male	50	8.3	6.1	2.2
COAD	60989265	Male	71	14.3	11.2	3.1
COAD	60749900	Male	53	17.4	9.9	7.5
COAD	60861012	Male	61	25.5	15.4	10.1
COAD	61001909	Male	50	8	3.8	4.2
COAD	13069410	Male	62	7.8	4.4	3.4
COAD	6859063	Male	33	11.8	10.6	1.2
COAD	92141156	Male	57	15.3	15.1	0.2
READ	60881227	Female	70	7.7	4.2	3.5
READ	60794847	Female	67	8.1	6.8	1.3
READ	15039761	Male	44	3.2	2.3	0.9
READ	15698089	Male	58	7.3	6	1.3
READ	60060004	Male	62	5.1	3.3	1.8
READ	60864168	Female	62	9.6	6.2	3.4
READ	60708841	Male	46	5.7	3.3	2.4
READ	60966811	Male	61	4.6	2.4	2.2
READ	60967784	Male	66	13.2	5.3	7.9
READ	14847202	Female	69	8	6.1	1.9
READ	15628496	Male	62	6.5	4.1	2.4
READ	15039761	Male	44	6.5	4.6	1.9
READ	14256802	Male	63	4.2	3.2	1
READ	60365069	Male	58	10	4.9	5.1
READ	14692813	Male	59	10.3	5.7	4.6
READ	60621762	Female	55	10.8	9.3	1.5
READ	60516714	Male	46	5.3	3.2	2.1
READ	60529248	Male	51	4.8	2.6	2.2
READ	60708841	Male	46	4	1.9	2.1
READ	60856177	Male	63	7.6	3.3	4.3
Control	89904511	Male	61	5.4	2.9	2.5
Control	89904380	Male	67	3.7	1.6	2.1
Control	89904550	Female	66	11.3	8.2	3.1
Control	89904549	Female	67	4.7	2.2	2.5
Control	89904517	Female	49	6.4	3.7	2.7
Control	89904463	Female	59	7.5	4.6	2.9
Control	89904512	Female	61	11.6	6.6	5
Control	89904457	Female	54	4.7	2.6	2.1
Control	89904483	Female	68	10.8	7.2	3.6
Control	89904496	Male	68	5.6	2.9	2.7
OV	60816820	Female	59	8.3	4.5	3.8
OV	60652546	Female	54	6.3	4	2.3
OV	15704213	Female	48	4.5	1.3	3.2
OV	15030484	Female	62	6.3	4	2.3
OV	60903171	Female	51	14.4	11.9	2.5
OV	60146137	Female	60	10.9	9.8	1.1
OV	60871251	Female	49	15.4	11	4.4
OV	14556882	Female	53	9.9	8	1.9
OV	60971481	Female	62	5.4	3.9	1.5
OV	15250102	Female	54	10.5	9.5	1
OV	60871251	Female	49	14.2	11.7	2.5
OV	60816820	Female	59	14.4	14.1	0.3
OV	60532050	Female	63	21.1	20.2	0.9
OV	15047087	Female	45	8.5	7.5	1
OV	60816820	Female	59	6.5	3.5	3
OV	14622483	Female	51	19.7	17.5	2.2
OV	60903605	Female	55	11.5	6.5	5
OV	11996110	Female	76	13.8	12	1.8
OV	60054403	Female	68	11.6	8.5	3.1
OV	60054403	Female	68	18.5	14.8	3.7
PRAD	60947093	Male	73	13	10.5	2.5
PRAD	15171364	Male	73	24	23.1	0.9
PRAD	60338872	Male	76	9.2	7.8	1.4
PRAD	15174728	Male	67	7.3	6.5	0.8
PRAD	60766185	Male	55	23.1	21.6	1.5
PRAD	15158061	Male	62	16.8	14.6	2.2
PRAD	60258664	Male	62	6.4	3.6	2.8
PRAD	15694496	Male	68	11.8	11.3	0.5
PRAD	60805237	Male	75	10.3	9	1.3
PRAD	15700424	Male	76	7	3.5	3.5
PRAD	60992515	Male	54	12.9	12.2	0.7
PRAD	14064848	Male	80	14.9	14.4	0.5
PRAD	60021134	Male	73	7.4	6.4	1
PRAD	13019832	Male	73	11	5.9	5.1
PRAD	60338872	Male	76	7.8	7.7	0.1
PRAD	15078779	Male	51	15.2	11.7	3.5
PRAD	60992512	Male	54	17.9	13.7	4.2
PRAD	11937689	Male	77	16.7	15.5	1.2
PRAD	60121545	Male	71	9.6	8.4	1.2
PRAD	60971660	Male	83	8.3	8.3	0
CESC	60933163	Female	46	12.7	12.6	0.1
CESC	60610439	Female	55	15.6	12.8	2.8
CESC	60983433	Female	63	22	20.9	1.1
CESC	60662953	Female	52	9.8	9.4	0.4
CESC	60781606	Female	67	21.3	15.3	6
CESC	60269303	Female	37	16.8	12.8	4
CESC	60810068	Female	48	11.8	7.5	4.3
CESC	60819912	Female	57	13	10.4	2.6
CESC	60643879	Female	58	7.4	4.5	2.9
CESC	60799119	Female	38	7.4	4.5	2.9
CESC	60723391	Female	56	13.9	13.7	0.2
CESC	14143427	Female	50	10.9	7.4	3.5
CESC	60858433	Female	58	26	22.1	3.9
CESC	60662953	Female	52	7	4.5	2.5
CESC	60862684	Female	47	11.2	10.2	1
CESC	15615600	Female	47	4.8	2.3	2.5
CESC	61011811	Female	60	2.9	1.4	1.5
CESC	60910739	Female	46	12.8	7.2	5.6
CESC	60819912	Female	58	13.9	11.1	2.8
CESC	60803103	Female	32	8.7	6.7	2
Control	89904441	Female	47	8.1	4.8	3.3
Control	89904420	Female	51	9.7	6.6	3.1
Control	89904561	Female	69	11.3	7.3	4
Control	89904404	Female	49	6	2.9	3.1
Control	89904544	Female	75	13.7	10.1	3.6
Control	89904409	Female	52	6.8	3.3	3.5
Control	89904415	Male	52	9.9	6.8	3.1
Control	89904403	Male	57	4.4	1.1	3.3
Control	89904442	Male	47	5	2	3
Control	89904433	Female	51	6.3	2.9	3.4
KIRC	15301689	Male	58	13.3	9.3	4
KIRC	61031358	Male	76	7.9	7.4	0.5
KIRC	61036415	Male	66	14.8	12	2.8
KIRC	14308721	Male	45	16.5	13.7	2.8
PAAD	13533081	Female	59	12.2	8.7	3.5
PAAD	60378022	Female	67	14.1	11.6	2.5
PAAD	60747633	Male	6	20.3	15.6	4.7
PAAD	60957647	Female	59	7.5	6.4	1.1
PAAD	60747633	Male	63	14.6	11.7	2.9
PAAD	60778852	Female	63	16.9	15	1.9
PAAD	15671842	Male	69	21.9	20.2	1.7
PAAD	60384035	Male	70	9.6	6.3	3.3
PAAD	60164965	Female	48	8.3	4.9	3.4
PAAD	60753864	Male	67	13.7	8.9	4.8
PAAD	60943374	Female	75	14.4	10.8	3.6
PAAD	60912616	Male	60	5	3	2
PAAD	15095409	Male	57	11.4	8.3	3.1
PAAD	61000152	Male	65	6.4	3.9	2.5
PAAD	15513200	Female	56	9.2	6.2	3
PAAD	60164965	Female	48	11.1	6.9	4.2
PAAD	61022494	Male	54	5.3	2.8	2.5
PAAD	15513200	Female	56	9.3	9.3	0
PAAD	60910124	Female	65	13.7	8.7	5
PAAD	61039183	Male	80	34.9	32.5	2.4
PAAD	60505534	Male	68	16.2	11.9	4.3
PAAD	61074961	Male	71	15.1	10.3	4.8
CHOL	60385755	Male	54	22.5	20.2	2.3
CHOL	60718415	Male	69	12.7	9.4	3.3
CHOL	14991286	Male	47	9.7	8.4	1.3
CHOL	60614008	Male	67	8.2	5.7	2.5
CHOL	60090472	Male	72	17	11.4	5.6
CHOL	14014938	Male	56	10.7	8.8	1.9
CHOL	14427798	Male	77	21.1	16.2	4.9
CHOL	60614008	Male	67	10.5	8.2	2.3
CHOL	14763634	Male	70	6.9	2.9	4
CHOL	60721942	Female	58	11.8	8.9	2.9
CHOL	15680834	Male	76	16.7	13.2	3.5
CHOL	60311866	Male	51	11.1	7	4.1
CHOL	61015798	Male	74	11.9	5.7	6.2
CHOL	60718415	Male	70	15.4	11.5	3.9
CHOL	15714088	Male	58	10.6	5.9	4.7
CHOL	15716772	Male	82	16.3	11.8	4.5
CHOL	60952404	Female	57	27.6	18.8	8.8
CHOL	14014938	Male	56	10.9	6.6	4.3
CHOL	60958796	Female	69	26	22.4	3.6
GBMLGG	61088632	Male	69	11.3	8.4	2.9
GBMLGG	60541629	Female	12	10.9	5.7	5.2
GBMLGG	60499387	Male	66	8.1	5.4	2.7
GBMLGG	61075784	Male	43	7.7	4	3.7
GBMLGG	61071686	Female	29	6.2	2.8	3.4
GBMLGG	60357246	Male	14	8.3	6.5	1.8
GBMLGG	60187900	Male	44	10.7	5.8	4.9
GBMLGG	11495470	Male	33	5.5	2.7	2.8
GBMLGG	15114335	Female	43	9.3	5.7	3.6
GBMLGG	60686476	Female	12	18.6	13	5.6
GBMLGG	15554178	Female	54	10.1	7.1	3
GBMLGG	15622762	Male	36	11.3	9.6	1.7
GBMLGG	60599360	Female	58	6.5	3.2	3.3
GBMLGG	60603134	Female	48	5.7	5.3	0.4
SARC	60616641	Female	38	14	10.9	3.1
SARC	60223916	Male	35	10	7.1	2.9
SARC	61071066	Male	25	14.4	11.2	3.2
SARC	61058713	Female	64	10.1	5.4	4.7
SARC	60865671	Male	17	10.1	5.3	4.8
SARC	60955135	Female	14	17.1	11.4	5.7
SARC	61039274	Male	39	11.6	7.6	4
SARC	60879871	Male	38	15	8.1	6.9
SARC	61034769	Female	33	8.3	5.1	3.2
SARC	14127255	Female	63	9.4	7.3	2.1
SARC	13964430	Female	14	15.6	13.5	2.1
UCEC	15230561	Female	53	14.5	11.1	3.4
UCEC	60908289	Female	56	8.1	6.6	1.5
UCEC	15318221	Female	59	7.7	6.5	1.2
UCEC	15506106	Female	63	20.5	17.5	3
UCEC	12856721	Female	57	53.7	42.8	10.9
UCEC	61039492	Female	43	12.7	8.3	4.4
UCEC	15318221	Female	59	14.8	11.2	3.6
UCEC	60627226	Female	53	15.3	9.9	5.4
UCEC	61069323	Female	56	11.4	7.7	3.7
