# Supplementary material for: Distinct Roles of Adenosine Deaminase Isoenzymes ADA1 and ADA2: A Pan-Cancer Analysis
Source: Front Immunol. 2022 May 18;13:903461. doi: 10.3389/fimmu.2022.903461 (PMC9157497; doi:10.3389/fimmu.2022.903461)
Supplement: Supplementary Table 2 — The list of ADA1 and ADA2 expression related genes and function enrichment of these genes. [file Table_2.xlsx]

## Sheet: ADA1 related genes
	Pearson correlation coefficient with ADA1
Gene	LUAD	KIRP	KIRC
ADA1	1	1	1
HAPLN3	0.509616	0.410957	0.5854
GZMB	0.498015	0.446606	0.507909
IL15RA	0.477344	0.435879	0.607311
MTHFD2	0.47262	0.495948	0.420711
SHOX2	0.45498	0.400583	0.417767
CENPA	0.447027	0.44277	0.41088
CENPW	0.446638	0.476308	0.437269
CDKN3	0.44133	0.413938	0.466438
NKG7	0.436817	0.519536	0.43898
MYBL2	0.433547	0.419999	0.525488
RRM2	0.43284	0.41561	0.416015
BIRC5	0.431123	0.415222	0.467613
SH2D2A	0.430201	0.508079	0.53809
RARRES1	0.428125	0.420856	0.472663
TUBA1B	0.422122	0.467256	0.427592
UCK2	0.418157	0.509142	0.575533
COL22A1	0.407762	0.47456	0.554626
FAM26F	0.404261	0.417982	0.40576
RHEBL1	0.401928	0.424532	0.46038

## Sheet: Function of ADA1 related genes
Category	Term	Count	%	PValue	Genes	List Total	Pop Hits	Pop Total	Fold Enrichment	Bonferroni	Benjamini	FDR
GOTERM_BP_DIRECT	GO:0051382~kinetochore assembly	2	10	0.0120852	CENPW, CENPA	18	12	16792	155.481	0.842469	1	1
GOTERM_BP_DIRECT	GO:0090307~mitotic spindle assembly	2	10	0.0358443	BIRC5, MYBL2	18	36	16792	51.8272	0.996106	1	1
GOTERM_BP_DIRECT	GO:0034080~CENP-A containing nucleosome assembly	2	10	0.0426721	CENPW, CENPA	18	43	16792	43.3902	0.998678	1	1
GOTERM_BP_DIRECT	GO:0051301~cell division	3	15	0.047942	TUBA1B, CENPW, BIRC5	18	350	16792	7.99619	0.999429	1	1
GOTERM_BP_DIRECT	GO:0000226~microtubule cytoskeleton organization	2	10	0.0695308	TUBA1B, BIRC5	18	71	16792	26.2786	0.999983	1	1
GOTERM_BP_DIRECT	GO:0000082~G1/S transition of mitotic cell cycle	2	10	0.0984393	RRM2, CDKN3	18	102	16792	18.2919	1	1	1
GOTERM_BP_DIRECT	GO:0007062~sister chromatid cohesion	2	10	0.0993576	BIRC5, CENPA	18	103	16792	18.1143	1	1	1
GOTERM_CC_DIRECT	GO:0000775~chromosome, centromeric region	3	15	0.00158836	CENPW, BIRC5, CENPA	20	57	18224	47.9579	0.0837164	0.0873599	0.0873599
GOTERM_CC_DIRECT	GO:0005829~cytosol	8	40	0.0431467	UCK2, RRM2, MTHFD2, SH2D2A, GZMB, BIRC5, CENPA, ADA	20	3315	18224	2.19897	0.911591	0.951104	0.951104
GOTERM_CC_DIRECT	GO:0005881~cytoplasmic microtubule	2	10	0.0518784	TUBA1B, BIRC5	20	51	18224	35.7333	0.946602	0.951104	0.951104
GOTERM_CC_DIRECT	GO:0000777~condensed chromosome kinetochore	2	10	0.086952	CENPW, BIRC5	20	87	18224	20.9471	0.993283	1	1
GOTERM_MF_DIRECT	GO:0046982~protein heterodimerization activity	3	15	0.0784295	CENPW, BIRC5, CENPA	18	465	16881	6.05054	0.991237	1	1
GOTERM_MF_DIRECT	GO:0005515~protein binding	13	65	0.0976964	IL15RA, RRM2, CENPW, SH2D2A, NKG7, GZMB, CENPA, TUBA1B, BIRC5, MYBL2, RHEBL1, ADA, CDKN3	18	8785	16881	1.3878	0.997427	1	1

## Sheet: ADA2 related genes
	Pearson correlation coefficient with ADA2
Gene	LUAD	KIRP	KIRC
ADA2	1	1	1
KLHL6	0.765771	0.668401	0.671314
ARHGAP30	0.733455	0.66811	0.758131
IL10RA	0.722978	0.672496	0.753962
PIK3R5	0.722743	0.684258	0.701501
ZNF831	0.717327	0.570894	0.662178
ITGAL	0.703868	0.640684	0.707502
DOCK2	0.702412	0.645046	0.768275
EVI2B	0.702289	0.645074	0.745084
IL16	0.702258	0.635572	0.69391
PRKCB	0.701204	0.450048	0.752484
ARHGAP25	0.699324	0.654105	0.546986
IKZF1	0.696566	0.616595	0.757576
GVIN1	0.695077	0.409705	0.503112
CMKLR1	0.694704	0.677605	0.656856
KCNAB2	0.694546	0.525859	0.595473
MPEG1	0.692892	0.720123	0.738263
NFAM1	0.690647	0.664348	0.715993
CSF2RB	0.688895	0.581914	0.65159
NCKAP1L	0.686805	0.658243	0.807051
FAM78A	0.678628	0.599875	0.672263
GIMAP1	0.673825	0.496474	0.400842
DPEP2	0.6729	0.669982	0.56735
PREX1	0.672581	0.573146	0.561837
CD5	0.670944	0.591852	0.658889
FGD2	0.670193	0.598471	0.652487
TAGAP	0.666087	0.606077	0.663439
GAS7	0.665663	0.661421	0.762916
RCSD1	0.665396	0.633021	0.637488
AOAH	0.663779	0.667477	0.759497
CD37	0.660526	0.665237	0.710058
SPN	0.660395	0.599541	0.722005
PTPRC	0.660332	0.544858	0.68543
SLAMF6	0.659739	0.57612	0.650438
MYO1F	0.657756	0.612324	0.667247
CYTIP	0.657191	0.569161	0.452364
CD4	0.656779	0.67819	0.775384
SASH3	0.656668	0.644081	0.734805
PIK3CG	0.655521	0.479946	0.660313
CD84	0.654503	0.58641	0.724413
STX11	0.653254	0.54055	0.622002
SLAMF1	0.65283	0.523101	0.620809
C17orf87	0.652582	0.667503	0.772472
LY9	0.649767	0.683985	0.676997
GIMAP4	0.649301	0.503218	0.464853
CR1	0.649096	0.64213	0.457752
LILRB1	0.646011	0.597463	0.664349
LILRB5	0.645163	0.65638	0.442543
NCF1	0.644167	0.593002	0.670523
LRRC33	0.641723	0.678909	0.503749
IRF8	0.641632	0.581851	0.668045
PARVG	0.641216	0.579599	0.591449
BTK	0.640712	0.579593	0.780368
CD180	0.639844	0.689344	0.745842
BIN2	0.639556	0.620426	0.601537
LILRB4	0.63815	0.670111	0.757865
ITK	0.637487	0.509729	0.64131
IRF4	0.637384	0.451723	0.652554
WAS	0.635277	0.585947	0.647225
IL12RB1	0.63451	0.587201	0.724849
SLA	0.632725	0.582719	0.686344
PLEK	0.632482	0.660019	0.7341
HTRA4	0.631729	0.612118	0.519928
SLCO2B1	0.63107	0.558914	0.640153
SNX20	0.630906	0.611342	0.756086
CCR5	0.630711	0.596199	0.733318
TNFRSF1B	0.629372	0.574875	0.63015
LPXN	0.629005	0.456386	0.670147
DOK3	0.628061	0.551944	0.511236
HVCN1	0.627302	0.673022	0.557051
CASS4	0.626455	0.479593	0.56271
SELPLG	0.625111	0.588221	0.700025
MAP4K1	0.624737	0.496899	0.601221
KCNJ5	0.624542	0.680946	0.626094
HCLS1	0.622222	0.582775	0.705866
FGR	0.621426	0.634473	0.499703
FGD3	0.620367	0.56622	0.551551
MS4A7	0.619775	0.633738	0.633088
CXorf21	0.618896	0.541528	0.683245
CD53	0.618738	0.64801	0.771853
TLR8	0.617362	0.638635	0.71029
MFNG	0.61576	0.465211	0.411038
PLA2G7	0.615531	0.612189	0.489463
AKNA	0.613636	0.456406	0.577474
RASAL3	0.613161	0.499441	0.483129
PLA2G2D	0.612534	0.5837	0.602037
ITGAX	0.611227	0.5485	0.576142
LAIR1	0.61079	0.63612	0.72907
CD28	0.609457	0.574334	0.631838
CD27	0.609386	0.476982	0.590515
SLAMF8	0.609327	0.641457	0.695656
P2RY13	0.608672	0.556691	0.634729
TRAF3IP3	0.607351	0.570709	0.614644
PYHIN1	0.606553	0.50335	0.575263
NCF1B	0.606548	0.580464	0.563404
SIRPB2	0.606248	0.584268	0.58633
CD6	0.604916	0.561423	0.64363
SLAMF7	0.603318	0.640224	0.740129
PILRA	0.603117	0.636954	0.677653
CD40LG	0.603034	0.503511	0.516027
TNFSF8	0.602942	0.587956	0.705132
HLA-DOA	0.600961	0.655839	0.738295
SIGLEC8	0.599921	0.643985	0.709673
CYBB	0.599501	0.582203	0.730675
NCF1C	0.596981	0.627654	0.62678
SIGLEC1	0.596834	0.699449	0.65552
CCR4	0.594121	0.48168	0.637218
C5orf20	0.593131	0.531017	0.657026
CD226	0.592807	0.457823	0.675371
TLR7	0.592304	0.653728	0.707042
AGAP2	0.591062	0.496287	0.404126
IL7R	0.590756	0.408202	0.548939
P2RY10	0.59075	0.513955	0.700143
CYTH4	0.590013	0.565314	0.660029
ARHGAP15	0.589861	0.488372	0.562547
C16orf54	0.589857	0.572425	0.658417
IL21R	0.589836	0.412912	0.590291
FAIM3	0.588383	0.641917	0.598195
FYB	0.588151	0.532192	0.719451
LOC100188949	0.587876	0.410162	0.538876
FPR3	0.587579	0.689002	0.722229
ZC3H12D	0.586609	0.513689	0.436131
SLC15A3	0.585909	0.687078	0.694256
ACAP1	0.585742	0.464277	0.522478
LCP2	0.585161	0.624003	0.716571
GAB3	0.584781	0.48257	0.572655
PTPN7	0.584284	0.455055	0.619211
GRAP2	0.583841	0.430476	0.664651
C3AR1	0.583683	0.62084	0.73238
CD96	0.582915	0.517329	0.650695
FERMT3	0.582145	0.65482	0.702174
LCP1	0.580967	0.663543	0.790306
CCR2	0.580802	0.51487	0.677902
SMAP2	0.580234	0.638594	0.565805
TIGIT	0.580154	0.481146	0.621963
AMICA1	0.580147	0.631148	0.661772
ZAP70	0.579925	0.465829	0.432051
ARHGAP9	0.579096	0.517933	0.570372
NPL	0.57806	0.662171	0.536033
TRAT1	0.576802	0.472764	0.642978
PLEKHO2	0.576627	0.599712	0.583354
CD72	0.576063	0.416038	0.575081
POU2AF1	0.575891	0.416071	0.500724
SCML4	0.575833	0.453951	0.552919
INPP5D	0.573506	0.484901	0.634586
CRTAM	0.572851	0.601074	0.660895
GGTA1	0.572683	0.579336	0.581377
DOCK10	0.572202	0.432351	0.464513
SH2D1A	0.571906	0.533894	0.612647
DNAJC5B	0.571463	0.634478	0.653134
GPR65	0.570245	0.583646	0.723758
CXCR6	0.56998	0.545839	0.656232
CD3G	0.568638	0.541244	0.691827
LAPTM5	0.567257	0.630748	0.732218
SP140	0.566675	0.450451	0.645315
SAMSN1	0.56658	0.481994	0.6199
CD3E	0.566319	0.539929	0.623841
LYZ	0.566215	0.734461	0.701463
CD163	0.564059	0.624863	0.61411
C1QB	0.563713	0.610266	0.737621
DOK2	0.563705	0.673389	0.652552
UBASH3A	0.563541	0.537478	0.639866
GZMK	0.563124	0.562065	0.58033
LOC100233209	0.562998	0.541027	0.663371
CD86	0.562595	0.623479	0.755534
ABI3	0.561728	0.493422	0.476514
CD300LF	0.56166	0.694259	0.718902
IL2RG	0.561027	0.573822	0.653113
SIGLEC10	0.560736	0.47941	0.672509
LILRB3	0.560238	0.640863	0.553594
MS4A4A	0.559837	0.680342	0.646992
TRPV2	0.559273	0.602861	0.507707
THEMIS	0.558425	0.529299	0.652879
CD247	0.55795	0.514811	0.562943
PLCB2	0.556759	0.500718	0.580364
TIFAB	0.556739	0.527612	0.699779
WDFY4	0.556616	0.653926	0.786568
2021-03-01	0.556471	0.421303	0.605023
CCR7	0.556322	0.533746	0.563975
TLR4	0.556208	0.58949	0.456597
WIPF1	0.555497	0.434135	0.572848
CCDC69	0.554616	0.61769	0.478276
ACP5	0.554338	0.46554	0.432751
NLRP3	0.553681	0.57468	0.66594
CLEC10A	0.553138	0.629971	0.52416
CD2	0.552412	0.523756	0.638255
PRAM1	0.55167	0.49394	0.511368
CCR1	0.551394	0.664335	0.672613
HLA-DPB1	0.549463	0.646474	0.753349
PSTPIP1	0.549385	0.500531	0.554253
EOMES	0.549332	0.514399	0.641994
SIGLEC7	0.549297	0.701731	0.765465
GBP5	0.548876	0.525265	0.665838
SIT1	0.548866	0.553591	0.605194
LILRB2	0.548487	0.619526	0.653498
APOL3	0.548443	0.468346	0.486278
C1QA	0.548147	0.606597	0.702442
LIPA	0.546999	0.562588	0.56903
PTGER4	0.546862	0.60415	0.665124
IGSF6	0.54588	0.684028	0.744931
ICOS	0.544641	0.446026	0.621031
CIITA	0.544336	0.549097	0.679805
CTSS	0.543814	0.704536	0.760242
PRF1	0.543811	0.512776	0.500931
SNAI3	0.543439	0.527354	0.431094
IL18BP	0.5418	0.458337	0.553108
GPNMB	0.541574	0.565917	0.451002
TBC1D10C	0.541129	0.536097	0.499619
IFI30	0.540988	0.644032	0.55531
ITGB2	0.540735	0.650014	0.743798
C5AR1	0.539389	0.567185	0.473273
SLC9A9	0.538839	0.464644	0.446304
CD68	0.538456	0.436374	0.571274
CD209	0.53774	0.577406	0.427795
SPI1	0.537474	0.629098	0.654066
MS4A6A	0.537176	0.653157	0.742641
BCL11B	0.537093	0.423761	0.61028
LRRC25	0.537007	0.625387	0.459003
ZBP1	0.536229	0.471363	0.543079
CHIT1	0.535539	0.580295	0.420993
SIRPG	0.534614	0.462709	0.601043
CSF1R	0.534479	0.531426	0.691789
OSCAR	0.534082	0.536606	0.531837
HCK	0.532657	0.6705	0.725825
C1QC	0.531876	0.609989	0.744047
LILRA6	0.531708	0.629696	0.598217
NLRC4	0.530549	0.608343	0.685193
ARRB2	0.529642	0.547934	0.431335
MNDA	0.528702	0.555513	0.689188
GM2A	0.527707	0.627679	0.635215
TNFSF13B	0.527334	0.561664	0.655683
CCL18	0.527114	0.631849	0.438843
HAVCR2	0.526759	0.469798	0.427651
S1PR4	0.52669	0.518362	0.433785
SLC1A3	0.525804	0.619626	0.667421
CXCR3	0.525532	0.50948	0.620003
ADPRH	0.52478	0.484722	0.421966
RNASE6	0.524016	0.624506	0.703865
MFSD1	0.522127	0.581453	0.499278
HLA-DPA1	0.521949	0.608433	0.742082
C2	0.521789	0.618365	0.535332
GFI1	0.521469	0.452002	0.55588
LCK	0.520457	0.568148	0.653104
IL2RB	0.519636	0.49549	0.590433
PRDM1	0.519467	0.502881	0.417806
ASB2	0.519248	0.460542	0.578042
ADAM6	0.518791	0.446362	0.483141
EVI2A	0.518609	0.567155	0.605157
C1orf162	0.51793	0.517049	0.608685
HS3ST2	0.517912	0.620035	0.415706
FOLR2	0.517853	0.638358	0.488368
CD33	0.517829	0.578016	0.709428
STAT5A	0.515942	0.440389	0.572245
C10orf128	0.51435	0.454232	0.437977
PTCRA	0.514159	0.613708	0.493617
NCF4	0.514155	0.593539	0.549833
CD80	0.514028	0.503636	0.665898
C13orf18	0.513343	0.588059	0.626915
IL2RA	0.511926	0.431285	0.473465
CLEC12A	0.511862	0.439365	0.576133
CD200R1	0.510778	0.541272	0.681356
ITGAM	0.510112	0.539781	0.656307
SLA2	0.509489	0.481612	0.608304
RASGRP4	0.509068	0.555599	0.619694
KLRK1	0.508036	0.445173	0.509806
MAN2B1	0.505899	0.458259	0.521807
HLA-DOB	0.50585	0.455052	0.594241
HLA-DQA1	0.505784	0.568335	0.675057
SIGLEC5	0.505599	0.503873	0.632875
CD48	0.503808	0.674872	0.671862
VSIG4	0.503046	0.594058	0.582357
CD300C	0.502745	0.569419	0.608219
SLC31A2	0.502696	0.585062	0.413471
GPR18	0.501456	0.479542	0.597735
FCGR2C	0.501436	0.608676	0.637631
HK3	0.499912	0.511734	0.467366
SIGLEC9	0.499502	0.634846	0.733203
HLA-DMB	0.499497	0.654143	0.73928
FCGR3A	0.499311	0.480749	0.676499
SAMHD1	0.498241	0.424804	0.671155
IL10	0.495833	0.602128	0.593739
FCER1G	0.494969	0.627219	0.682403
SLC37A2	0.494305	0.692986	0.721401
MAFB	0.49388	0.666258	0.585674
GPR141	0.493614	0.429264	0.692488
CORO1A	0.49285	0.531919	0.608049
GPR183	0.491719	0.503179	0.478765
CXCR2P1	0.491388	0.576238	0.635616
FCRL6	0.490793	0.500978	0.459613
RUNX3	0.489405	0.454858	0.569677
CD52	0.488982	0.61524	0.571935
RTN1	0.488733	0.442333	0.487184
CTSZ	0.488706	0.476609	0.434971
LSP1	0.488692	0.560411	0.623788
C19orf35	0.488399	0.469282	0.451379
CD244	0.48745	0.585295	0.608245
GPR171	0.48739	0.426243	0.519074
ANKRD58	0.486117	0.572028	0.468388
MEI1	0.485475	0.450817	0.455581
JAKMIP1	0.485456	0.419211	0.562428
CEACAM21	0.485403	0.45143	0.529594
HLA-DRA	0.48525	0.644475	0.770993
CD74	0.483799	0.591275	0.638059
AIF1	0.48365	0.583987	0.683682
FMNL1	0.482569	0.474675	0.608778
SLC24A4	0.481674	0.544598	0.50384
TM6SF1	0.481581	0.506486	0.534988
KBTBD8	0.481383	0.523117	0.571459
HLA-E	0.481323	0.507075	0.486012
PTAFR	0.48097	0.474783	0.7364
RASSF5	0.480778	0.51502	0.687442
VAV1	0.479755	0.621712	0.752841
ADAMDEC1	0.478953	0.569729	0.575522
SLC29A3	0.478544	0.668602	0.631645
STK10	0.478476	0.642254	0.5503
FCGR1A	0.478225	0.509094	0.637957
FCRLA	0.478202	0.404055	0.457514
TMEM150B	0.478036	0.470253	0.566822
PSAP	0.477793	0.512689	0.529727
NCR3	0.476921	0.462415	0.402796
PIK3CD	0.475393	0.443304	0.643305
TMC8	0.474844	0.522192	0.568255
EMILIN2	0.473489	0.414527	0.567563
HCST	0.473297	0.48616	0.523357
SELL	0.47251	0.526941	0.597685
CD38	0.470828	0.505056	0.684186
LILRA4	0.470038	0.637665	0.57947
LY86	0.469941	0.63708	0.702665
CCL5	0.469564	0.511678	0.535622
MSR1	0.469325	0.604975	0.694123
FAM49A	0.4692	0.541936	0.50853
RGS18	0.469078	0.46747	0.609946
MGC29506	0.468607	0.408917	0.442654
IGJ	0.467859	0.422158	0.485903
CD300LB	0.467554	0.573959	0.506408
ITGAD	0.467173	0.635233	0.532443
C3	0.463657	0.480832	0.416788
CD8A	0.463607	0.51487	0.588427
ADAP2	0.460537	0.442838	0.675917
TBXAS1	0.459676	0.611959	0.708945
FCGR1C	0.45941	0.463538	0.572168
TM7SF4	0.459051	0.595095	0.411098
CLEC4A	0.458972	0.598851	0.665544
FCGR2B	0.456694	0.640643	0.606089
TNFAIP8L2	0.456568	0.557272	0.597584
TYROBP	0.456517	0.63556	0.635029
NAPSB	0.454291	0.434357	0.656295
APOE	0.453177	0.507465	0.421778
RHOH	0.451723	0.497207	0.673188
LILRA1	0.451486	0.580037	0.583238
GIMAP2	0.451138	0.458476	0.601214
HLA-DMA	0.451136	0.631864	0.647334
CCRL2	0.450085	0.669075	0.415394
PDCD1LG2	0.449974	0.559464	0.625621
FCGR1B	0.449697	0.479124	0.578427
GPSM3	0.448815	0.595994	0.578156
DNASE2B	0.448798	0.617195	0.486345
CD3D	0.447441	0.521121	0.600217
CLECL1	0.447356	0.42933	0.585652
MARCO	0.447267	0.495382	0.407504
GAPT	0.447077	0.407651	0.54649
DTHD1	0.446744	0.410445	0.538455
PKD2L1	0.445559	0.636047	0.500362
ATP6V1B2	0.445394	0.409649	0.4251
CD14	0.445315	0.600423	0.604814
ADORA3	0.443527	0.552422	0.65427
CELF2	0.441282	0.448323	0.542321
CD69	0.44128	0.457448	0.54833
CCL4	0.440803	0.537028	0.584411
HLA-DRB1	0.439701	0.57447	0.60721
FKBP15	0.438075	0.497386	0.50558
APOB48R	0.43721	0.571698	0.551956
MYO9B	0.436178	0.486256	0.468028
PDE4B	0.436019	0.464673	0.420483
GPR34	0.435931	0.493505	0.559675
CPVL	0.435626	0.411322	0.630347
FCGR2A	0.434388	0.616829	0.654727
OTOA	0.433863	0.647224	0.501309
CLEC7A	0.431986	0.601285	0.687673
NKG7	0.427469	0.464497	0.492143
GNGT2	0.42676	0.512671	0.562788
OLR1	0.426629	0.453163	0.503395
FASLG	0.425642	0.445347	0.549482
CSF2RA	0.424345	0.495613	0.650871
PTPN22	0.42368	0.430577	0.660564
FPR1	0.422134	0.517046	0.511321
NCF2	0.422016	0.687736	0.679916
NOD2	0.421487	0.520007	0.61656
SRGN	0.418921	0.509508	0.498014
HLA-DQB1	0.416198	0.484232	0.517485
CD300A	0.413321	0.545545	0.579532
APOC2	0.413046	0.453715	0.485178
GMIP	0.411655	0.566914	0.591178
APOC1	0.411009	0.587188	0.478281
CST7	0.40864	0.514373	0.57315
DEF6	0.407635	0.486603	0.570878
ZNF804A	0.407418	0.569183	0.664183
HLA-DRB5	0.405878	0.532202	0.474004
VNN2	0.402825	0.44057	0.472433
AP1S2	0.402241	0.603125	0.403704
HLA-DQA2	0.4015	0.529152	0.503141
SIGLEC14	0.401151	0.426748	0.484799
CTSB	0.40013	0.490805	0.424057

## Sheet: Function of ADA2 related genes
Category	Term	Count	%	PValue	Genes	List Total	Pop Hits	Pop Total	Fold Enrichment	Bonferroni	Benjamini	FDR
GOTERM_BP_DIRECT	GO:0006955~immune response	72	18.6528	2.49465e-44	CD86, ADAMDEC1, CIITA, GPR65, NCF4, FASLG, CTSS, TNFSF13B, SPN, FCGR3A, CCR7, HLA-DOA, CCR5, HLA-DOB, CCR4, CCR2, HLA-DPA1, CMKLR1, IL10, CD96, IL16, PDCD1LG2, TNFRSF1B, VAV1, HLA-E, CHIT1, ZAP70, NCR3, ITGAD, CD8A, IRF8, LCP2, TLR4, HLA-DQB1, PTGER4, IGSF6, C5AR1, PTAFR, WAS, CST7, SAMHD1, IL2RG, FYB, C3, HLA-DMA, HLA-DMB, CCL5, CCL4, ICOS, FCGR1A, CCL18, FCGR1B, HLA-DQA2, S1PR4, HLA-DQA1, CCR1,…	350	421	16792	8.20512	3.91411e-41	3.91411e-41	3.66714e-41
GOTERM_BP_DIRECT	GO:0006954~inflammatory response	54	13.9896	7.86207e-29	CIITA, ITGB2, PIK3CD, ITGAL, LIPA, PIK3CG, PSTPIP1, CCRL2, C3AR1, OLR1, CCR7, CCR5, CCR4, CCR2, HAVCR2, IL10, GBP5, NFAM1, CD180, CYBB, TNFRSF1B, ZAP70, HCK, NCR3, TLR8, TLR7, TLR4, CSF1R, C5AR1, PTAFR, FPR1, FPR3, CXCR6, AOAH, NLRC4, AIF1, C3, CLEC7A, CXCR3, CCL5, CCL4, NLRP3, CD14, CCL18, APOL3, CCR1, PLA2G2D, LY86, LYZ, CD40LG, IL2RA, CD27, SIGLEC1, FOLR2	350	379	16792	6.83579	1.23356e-25	6.16779e-26	5.77862e-26
GOTERM_BP_DIRECT	GO:0002250~adaptive immune response	37	9.58549	1.83519e-28	LILRA6, CD86, ITK, CD84, CLEC10A, PIK3CD, LILRA1, PRDM1, PIK3CG, CTSS, LILRA4, KLRK1, SIT1, SLAMF7, FCGR1B, LAIR1, HAVCR2, EOMES, PRKCB, TRAT1, SH2D1A, CRTAM, THEMIS, LILRB1, LILRB2, LILRB3, LILRB4, LILRB5, HLA-E, CLEC4A, ZAP70, CD4, CD6, CD209, GPR183, BTK, CD244	350	148	16792	11.9943	2.87942e-25	9.59807e-26	8.99245e-26
GOTERM_BP_DIRECT	GO:0050776~regulation of immune response	38	9.84456	1.3664e-26	SIGLEC9, ITGB2, CD3G, LILRA1, SLA2, CD3E, ITGAL, CD3D, C3, FCGR3A, KLRK1, CD300LB, SLAMF7, SLAMF6, CD300LF, FCGR1A, CD33, LAIR1, CD96, CD300A, SH2D1A, CRTAM, LILRB1, LILRB2, HLA-E, OSCAR, CD200R1, NCR3, TYROBP, CD40LG, SELL, CD8A, CD226, CD247, CD300C, FCGR2B, SIGLEC7, HCST	350	178	16792	10.2423	2.14388e-23	5.3597e-24	5.02152e-24
GOTERM_BP_DIRECT	GO:0031295~T cell costimulation	26	6.73575	2.24419e-23	CD86, CD80, CD3G, CD3E, CD3D, TNFSF13B, SPN, KLRK1, GRAP2, ICOS, HLA-DQA2, HLA-DQA1, HLA-DPA1, HLA-DRB5, PDCD1LG2, VAV1, CD4, CD40LG, CD5, LCK, HLA-DPB1, CD28, HLA-DRA, CD247, HLA-DRB1, HLA-DQB1	350	78	16792	15.9924	3.52114e-20	7.04228e-21	6.59793e-21
GOTERM_BP_DIRECT	GO:0045087~innate immune response	49	12.6943	7.80106e-22	ITK, CD84, NCF1, NCF2, CLEC10A, PIK3CD, PRDM1, PIK3CG, PSTPIP1, TNFAIP8L2, HAVCR2, ZBP1, FCER1G, CR1, CD180, CYBB, HLA-E, CLEC4A, FGR, ZAP70, TYROBP, LCK, BTK, TLR8, TLR7, TLR4, C1QB, CSF1R, C1QA, NLRC4, NOD2, CORO1A, LY9, C2, KLRK1, CLEC7A, CD300LB, NLRP3, SLAMF6, CD14, SLAMF1, SIGLEC14, SH2D1A, LY86, MARCO, CD6, CD209, CD244, C1QC	350	430	16792	5.46716	1.22399e-18	2.03998e-19	1.91126e-19
GOTERM_BP_DIRECT	GO:0050852~T cell receptor signaling pathway	28	7.25389	3.79277e-18	ITK, WAS, PIK3CD, PTPN22, CD3G, CD3E, CD3D, FYB, INPP5D, GRAP2, PDE4B, HLA-DQA2, HLA-DQA1, HLA-DPA1, HLA-DRB5, TRAT1, THEMIS, ZAP70, CD4, PTPRC, LCK, HLA-DPB1, CD28, HLA-DRA, LCP2, CD247, HLA-DRB1, HLA-DQB1	350	148	16792	9.07676	5.95085e-15	8.50121e-16	7.96481e-16
GOTERM_BP_DIRECT	GO:0042102~positive regulation of T cell proliferation	19	4.92228	1.35359e-16	SASH3, LILRB2, PDCD1LG2, CD3E, AIF1, CORO1A, TNFSF13B, SPN, CD4, HLA-DMB, PTPRC, CD40LG, CD6, CCL5, HLA-DPB1, CD28, NCKAP1L, HAVCR2, HLA-DPA1	350	60	16792	15.1928	1.74194e-13	2.65473e-14	2.48722e-14
GOTERM_BP_DIRECT	GO:0007165~signal transduction	70	18.1347	1.15227e-15	ARHGAP9, ITK, PIK3CD, FASLG, ARRB2, LSP1, ITGAL, TNFSF13B, SPN, PSTPIP1, SIT1, TAGAP, PDE4B, CD38, HLA-DOA, HLA-DOB, CD33, CD53, CD300A, PRKCB, NFAM1, DOK2, TYROBP, CD226, CD48, ZNF831, CD300C, DTHD1, CSF1R, C5AR1, FPR1, CSF2RB, FPR3, RASAL3, ARHGAP15, IL2RG, FYB, C3, KLRK1, INPP5D, CCL4, LPXN, NLRP3, IL12RB1, FCGR1A, CCL18, APOL3, SLAMF1, CD74, CD72, BCL11B, TRAT1, MYO9B, LILRB1, PILRA, LILRB2, …	350	1161	16792	2.89268	1.74194e-12	2.0088e-13	1.88205e-13
GOTERM_BP_DIRECT	GO:0002504~antigen processing and presentation of peptide or polysaccharide antigen via MHC class II	12	3.10881	2.92947e-15	HLA-DMA, HLA-DRB5, HLA-DMB, HLA-DPB1, HLA-DRA, HLA-DOA, HLA-DOB, HLA-DQA2, HLA-DRB1, HLA-DQA1, HLA-DPA1, HLA-DQB1	350	17	16792	33.8662	4.52904e-12	4.59633e-13	4.30632e-13
GOTERM_BP_DIRECT	GO:0050900~leukocyte migration	23	5.95855	7.24793e-15	CD74, CD84, SELPLG, ITGAM, FCER1G, ITGB2, C5AR1, SIRPG, FPR1, FPR3, ITGAL, SPN, CD2, DOK2, SELL, LCK, INPP5D, ITGAX, C3AR1, PDE4B, OLR1, CD48, CD244	350	122	16792	9.04487	1.13226e-11	1.03382e-12	9.68587e-13
GOTERM_BP_DIRECT	GO:0042110~T cell activation	15	3.88601	3.97945e-13	CD86, ITK, CD80, WAS, PIK3CD, CD3G, SLA2, CD3E, PIK3CG, CD2, ZAP70, CLEC7A, IRF4, CD8A, CD48	350	47	16792	15.3119	6.24311e-10	5.20313e-11	4.87482e-11
GOTERM_BP_DIRECT	GO:0060333~interferon-gamma-mediated signaling pathway	17	4.40415	9.77561e-13	CIITA, HLA-DRB5, PTAFR, IFI30, HLA-E, HCK, IRF4, HLA-DPB1, IRF8, HLA-DRA, FCGR1A, FCGR1B, HLA-DQA2, HLA-DQA1, HLA-DRB1, HLA-DPA1, HLA-DQB1	350	71	16792	11.4875	1.53378e-09	1.17984e-10	1.1054e-10
GOTERM_BP_DIRECT	GO:0032729~positive regulation of interferon-gamma production	14	3.62694	5.92884e-12	SASH3, CD3E, KLRK1, HLA-DPB1, PDE4B, IRF8, CD226, SLAMF6, CD14, IL12RB1, TLR4, CCR2, HAVCR2, HLA-DPA1	350	46	16792	14.6017	9.30231e-09	6.64454e-10	6.22528e-10
GOTERM_BP_DIRECT	GO:0030217~T cell differentiation	12	3.10881	1.02561e-11	PREX1, ZAP70, CD4, PTPRC, LCK, PIK3CD, RHOH, PTPN22, IL7R, CD3D, VAV1, GPR18	350	30	16792	19.1909	1.60917e-08	1.07278e-09	1.00509e-09
GOTERM_BP_DIRECT	GO:0007166~cell surface receptor signaling pathway	28	7.25389	2.15534e-11	IGSF6, SIGLEC9, CD3G, LILRA1, CD3E, CD3D, SPN, CXCR3, CD37, CD14, CCR5, CD53, CCR1, LILRB2, LILRB3, LILRB5, CD2, CLEC4A, MARCO, DOK2, CD4, PTPRC, CD8A, IL2RA, CD28, CD27, CD247, IL7R	350	274	16792	4.90277	3.38173e-08	2.11358e-09	1.98022e-09
GOTERM_BP_DIRECT	GO:0006968~cellular defense response	15	3.88601	2.55553e-11	ITK, NCF1, TRAT1, NCF2, SH2D1A, C5AR1, PRF1, LSP1, LILRB2, SPN, TYROBP, MNDA, CD300C, CCR5, CCR2	350	62	16792	11.6074	4.00963e-08	2.3586e-09	2.20978e-09
GOTERM_BP_DIRECT	GO:0019886~antigen processing and presentation of exogenous peptide antigen via MHC class II	17	4.40415	6.48125e-11	CD74, HLA-DRB5, FCER1G, IFI30, CTSS, HLA-DMA, HLA-DMB, AP1S2, HLA-DPB1, HLA-DRA, HLA-DOA, HLA-DOB, HLA-DQA2, HLA-DQA1, HLA-DRB1, HLA-DPA1, HLA-DQB1	350	92	16792	8.86534	1.01691e-07	5.60325e-09	5.2497e-09
GOTERM_BP_DIRECT	GO:0006935~chemotaxis	19	4.92228	7.11814e-11	CCR1, C5AR1, PTAFR, FPR1, CXCR6, LSP1, SPN, CCL5, CXCR3, CCRL2, C3AR1, CCR7, NCKAP1L, DOCK2, CCR5, CCL18, CCR4, CCR2, CMKLR1	350	122	16792	7.47185	1.11684e-07	5.60325e-09	5.2497e-09
GOTERM_BP_DIRECT	GO:0019882~antigen processing and presentation	14	3.62694	7.14245e-11	CD74, HLA-DRB5, CTSS, HLA-E, HLA-DMB, CD209, CD8A, HLA-DPB1, HLA-DRA, HLA-DQA2, HLA-DQA1, HLA-DRB1, HLA-DPA1, HLA-DQB1	350	55	16792	12.2124	1.12065e-07	5.60325e-09	5.2497e-09
GOTERM_BP_DIRECT	GO:0007155~cell adhesion	35	9.06736	1.4204e-10	SELPLG, ITGAM, SIGLEC9, ITGB2, SIRPG, ITGAL, PSTPIP1, GPNMB, CXCR3, CCL4, ITGAX, EMILIN2, SLAMF7, OLR1, LPXN, CD33, SLAMF1, CCR1, CD96, SIGLEC14, CD72, CD300A, SIGLEC10, CD2, CLEC4A, HCK, CD4, SELL, ITGAD, PARVG, CASS4, CD226, SIGLEC8, SIGLEC7, SIGLEC5	350	459	16792	3.65839	2.22862e-07	1.06125e-08	9.94283e-09
GOTERM_BP_DIRECT	GO:0042130~negative regulation of T cell proliferation	11	2.84974	2.79793e-09	IL10, SPN, HLA-DRB5, PLA2G2D, GPNMB, IL2RA, LILRB1, LILRB2, VSIG4, HLA-DRB1, HAVCR2	350	37	16792	14.2635	4.38994e-06	1.99543e-07	1.86953e-07
GOTERM_BP_DIRECT	GO:0007169~transmembrane receptor protein tyrosine kinase signaling pathway	15	3.88601	1.11101e-08	ITK, CSF1R, TRAT1, PILRA, CD3E, RASGRP4, FGR, ZAP70, HCK, DOK2, CD4, LCK, CD8A, BTK, LCP2	350	96	16792	7.49643	1.74315e-05	7.57899e-07	7.10077e-07
GOTERM_BP_DIRECT	GO:0071222~cellular response to lipopolysaccharide	16	4.14508	1.23826e-08	IL10, CD86, CD80, GFI1, CD180, LILRB1, LILRB2, TNFRSF1B, KLRK1, PDE4B, IRF8, NLRP3, CD14, CCR5, TLR4, HAVCR2	350	113	16792	6.79322	1.94281e-05	8.09511e-07	7.58433e-07
GOTERM_BP_DIRECT	GO:0045060~negative thymic T cell selection	7	1.81347	3.26782e-08	SPN, CD74, ZAP70, CD28, CCR7, DOCK2, CD3E	350	11	16792	30.5309	5.12708e-05	2.05089e-06	1.92148e-06
GOTERM_BP_DIRECT	GO:0030593~neutrophil chemotaxis	12	3.10881	1.0331e-07	PREX1, FCER1G, CCL5, C5AR1, ITGB2, CCL4, PDE4B, PIK3CD, NCKAP1L, CCL18, VAV1, PIK3CG	350	66	16792	8.72312	0.00016208	6.23437e-06	5.84099e-06
GOTERM_BP_DIRECT	GO:0007229~integrin-mediated signaling pathway	14	3.62694	1.33667e-07	ADAMDEC1, ITGAM, FCER1G, ITGB2, PLEK, ITGAL, PRAM1, VAV1, FGR, HCK, TYROBP, ITGAD, ITGAX, FERMT3	350	99	16792	6.78465	0.000209701	7.76753e-06	7.27741e-06
GOTERM_BP_DIRECT	GO:0050853~B cell receptor signaling pathway	11	2.84974	1.4044e-07	ZAP70, PTPRC, KLHL6, PRKCB, LCK, NFAM1, BTK, CD38, PIK3CD, MNDA, NCKAP1L	350	54	16792	9.77312	0.000220326	7.86963e-06	7.37308e-06
GOTERM_BP_DIRECT	GO:0007204~positive regulation of cytosolic calcium ion concentration	15	3.88601	7.78544e-07	PTGER4, CCR1, CD52, C5AR1, FPR1, FPR3, PIK3CG, CXCR3, C3AR1, CD38, CCR7, CCR5, CCR4, S1PR4, CCR2	350	134	16792	5.37058	0.00122079	4.11878e-05	3.85889e-05
GOTERM_BP_DIRECT	GO:0002407~dendritic cell chemotaxis	7	1.81347	7.87529e-07	CCR1, CCL5, GPR183, CCR7, CCR5, PIK3CG, CCR2	350	17	16792	19.7553	0.00123487	4.11878e-05	3.85889e-05
GOTERM_BP_DIRECT	GO:0032720~negative regulation of tumor necrosis factor production	9	2.33161	9.11895e-07	IL10, GPNMB, ACP5, PTPN22, ARRB2, TLR4, GPR18, HAVCR2, SLAMF1	350	38	16792	11.363	0.00142974	4.61536e-05	4.32415e-05
GOTERM_BP_DIRECT	GO:0006952~defense response	11	2.84974	1.14533e-06	CD74, CD84, SP140, RNASE6, WAS, NLRP3, CD48, LILRA1, NOD2, LILRB3, LILRB5	350	67	16792	7.87684	0.00179541	5.51849e-05	5.17029e-05
GOTERM_BP_DIRECT	GO:0045954~positive regulation of natural killer cell mediated cytotoxicity	7	1.81347	1.16068e-06	NCR3, KLRK1, SH2D1A, CRTAM, SLAMF6, CD226, VAV1	350	18	16792	18.6578	0.00181945	5.51849e-05	5.17029e-05
GOTERM_BP_DIRECT	GO:0032689~negative regulation of interferon-gamma production	8	2.07254	1.28236e-06	IL10, CD96, HLA-DRB5, LILRB1, PDCD1LG2, TLR4, HLA-DRB1, HAVCR2	350	28	16792	13.7078	0.00201	5.9177e-05	5.54431e-05
GOTERM_BP_DIRECT	GO:0070098~chemokine-mediated signaling pathway	11	2.84974	1.98109e-06	CCR1, CCL5, CXCR3, CCRL2, CCL4, CXCR6, CCR5, CCL18, CCR4, CCR2, CMKLR1	350	71	16792	7.43308	0.00310351	8.88094e-05	8.32058e-05
GOTERM_BP_DIRECT	GO:0032753~positive regulation of interleukin-4 production	7	1.81347	2.33959e-06	SASH3, CD40LG, CD28, NLRP3, CD3E, HAVCR2, HLA-E	350	20	16792	16.792	0.00366409	0.000101967	9.55332e-05
GOTERM_BP_DIRECT	GO:0045086~positive regulation of interleukin-2 biosynthetic process	6	1.5544	2.64734e-06	CD86, CD4, IRF4, CD80, CD28, CD3E	350	12	16792	23.9886	0.00414507	0.000109307	0.00010241
GOTERM_BP_DIRECT	GO:0032695~negative regulation of interleukin-12 production	6	1.5544	2.64734e-06	IL10, ACP5, ARRB2, TIGIT, CMKLR1, SLAMF1	350	12	16792	23.9886	0.00414507	0.000109307	0.00010241
GOTERM_BP_DIRECT	GO:0070374~positive regulation of ERK1 and ERK2 cascade	16	4.14508	3.89808e-06	CCR1, CD74, CSF1R, C5AR1, PTPN22, ARRB2, NOD2, GPNMB, CCL5, GPR183, CCL4, CCR7, CCL18, TLR4, HAVCR2, SLAMF1	350	175	16792	4.38648	0.00609743	0.000156823	0.000146927
GOTERM_BP_DIRECT	GO:0045730~respiratory burst	6	1.5544	4.22869e-06	CD52, NCF1, NCF2, NCF1B, CYBB, NCF1C	350	13	16792	22.1433	0.00661287	0.000165871	0.000155405
GOTERM_BP_DIRECT	GO:0032733~positive regulation of interleukin-10 production	7	1.81347	5.78019e-06	SASH3, FCER1G, CD40LG, CD28, NOD2, TIGIT, TLR4	350	23	16792	14.6017	0.00902814	0.000221198	0.000207241
GOTERM_BP_DIRECT	GO:0045579~positive regulation of B cell differentiation	6	1.5544	6.46605e-06	ZAP70, INPP5D, BTK, CD27, NCKAP1L, PRDM1	350	14	16792	20.5616	0.010094	0.000241553	0.000226312
GOTERM_BP_DIRECT	GO:0043547~positive regulation of GTPase activity	30	7.77202	7.57719e-06	ARHGAP9, RGS18, AGAP2, CSF2RB, RASAL3, ARHGAP15, IL2RG, CSF2RA, RASGRP4, FGD2, DOCK10, FGD3, PREX1, CYTH4, ADAP2, CCL5, CCL4, TAGAP, NCKAP1L, CCL18, MYO9B, GMIP, ARHGAP25, VAV1, ACAP1, ARHGAP30, IL2RA, IL2RB, DOCK2, SMAP2	350	565	16792	2.54746	0.0118183	0.000276479	0.000259034
GOTERM_BP_DIRECT	GO:0001816~cytokine production	7	1.81347	9.79059e-06	ITK, CD4, PTAFR, PIK3CD, CD226, LIPA, PIK3CG	350	25	16792	13.4336	0.0152441	0.000349123	0.000327095
GOTERM_BP_DIRECT	GO:0030890~positive regulation of B cell proliferation	8	2.07254	1.3685e-05	SASH3, CD74, PTPRC, GPR183, CD38, NCKAP1L, TLR4, TNFSF13B	350	39	16792	9.84147	0.0212431	0.000477151	0.000447044
GOTERM_BP_DIRECT	GO:0097190~apoptotic signaling pathway	10	2.59067	1.56323e-05	SPN, CD5, BTK, CD28, CD38, FASLG, CD14, CD3E, TNFRSF1B, TLR4	350	71	16792	6.75734	0.024229	0.000533198	0.000499555
GOTERM_BP_DIRECT	GO:0050690~regulation of defense response to virus by virus	7	1.81347	1.9759e-05	HCK, CD4, LCK, AP1S2, CD28, CD247, DOCK2	350	28	16792	11.9943	0.0305265	0.000659614	0.000617994
GOTERM_BP_DIRECT	GO:0046641~positive regulation of alpha-beta T cell proliferation	5	1.29534	2.12803e-05	ZAP70, CD80, CD28, CD3E, CCR2	350	9	16792	26.654	0.0328378	0.000695599	0.000651708
GOTERM_BP_DIRECT	GO:0031663~lipopolysaccharide-mediated signaling pathway	7	1.81347	4.43089e-05	HCK, CD6, CCL5, PTAFR, PTPN22, CD14, TLR4	350	32	16792	10.495	0.0671606	0.0013633	0.00127728
GOTERM_BP_DIRECT	GO:0006801~superoxide metabolic process	6	1.5544	4.51828e-05	PREX1, NCF1, NCF2, NCF1B, CYBB, NCF1C	350	20	16792	14.3931	0.0684389	0.0013633	0.00127728
GOTERM_BP_DIRECT	GO:0050850~positive regulation of calcium-mediated signaling	6	1.5544	4.51828e-05	ZAP70, CD4, TRAT1, CD8A, CCL4, CD3E	350	20	16792	14.3931	0.0684389	0.0013633	0.00127728
GOTERM_BP_DIRECT	GO:0030101~natural killer cell activation	6	1.5544	4.51828e-05	CD2, KLRK1, ITGB2, IL21R, PIK3CD, SLAMF7	350	20	16792	14.3931	0.0684389	0.0013633	0.00127728
GOTERM_BP_DIRECT	GO:0032760~positive regulation of tumor necrosis factor production	8	2.07254	4.85199e-05	CD2, SASH3, FCER1G, PTAFR, CD14, NOD2, TLR4, HLA-E	350	47	16792	8.16632	0.0733038	0.00143637	0.00134574
GOTERM_BP_DIRECT	GO:0016064~immunoglobulin mediated immune response	5	1.29534	5.3923e-05	CD74, FCER1G, INPP5D, CD27, TLR8	350	11	16792	21.8078	0.0811271	0.00156676	0.0014679
GOTERM_BP_DIRECT	GO:0008037~cell recognition	6	1.5544	7.4164e-05	NCR3, CLEC7A, CD5, CRTAM, CD226, TIGIT	350	22	16792	13.0847	0.109852	0.0021157	0.0019822
GOTERM_BP_DIRECT	GO:0002503~peptide antigen assembly with MHC class II protein complex	4	1.03627	8.62941e-05	HLA-DMA, HLA-DMB, HLA-DRA, HLA-DRB1	350	5	16792	38.3817	0.126635	0.00234791	0.00219976
GOTERM_BP_DIRECT	GO:0002381~immunoglobulin production involved in immunoglobulin mediated immune response	4	1.03627	8.62941e-05	HLA-DRB5, HLA-DRB1, GAPT, HLA-DQB1	350	5	16792	38.3817	0.126635	0.00234791	0.00219976
GOTERM_BP_DIRECT	GO:0007267~cell-cell signaling	17	4.40415	8.67934e-05	IL10, CCR1, CD86, C1QA, CD80, SH2D1A, ITGB2, SIRPG, FASLG, LILRB2, CCL5, GRAP2, CCL4, TNFSF8, CCR5, CCL18, CD33	350	254	16792	3.21107	0.127319	0.00234791	0.00219976
GOTERM_BP_DIRECT	GO:0007159~leukocyte cell-cell adhesion	6	1.5544	0.000142155	CD40LG, CD209, CCL5, ITGB2, ITGAL, FERMT3	350	25	16792	11.5145	0.199931	0.00378037	0.00354183
GOTERM_BP_DIRECT	GO:0035589~G-protein coupled purinergic nucleotide receptor signaling pathway	5	1.29534	0.000155672	P2RY13, P2RY10, GPR34, GPR171, PTAFR	350	14	16792	17.1347	0.216723	0.00400409	0.00375144
GOTERM_BP_DIRECT	GO:0030889~negative regulation of B cell proliferation	5	1.29534	0.000155672	IL10, CD300A, INPP5D, MNDA, PRDM1	350	14	16792	17.1347	0.216723	0.00400409	0.00375144
GOTERM_BP_DIRECT	GO:0032496~response to lipopolysaccharide	13	3.36788	0.000166633	PTGER4, CD96, IL10RA, C5AR1, FASLG, PTPN22, CSF2RB, IL18BP, CD6, CD27, ACP5, CCR7, TLR4	350	164	16792	3.80307	0.230081	0.0042169	0.00395082
GOTERM_BP_DIRECT	GO:0071346~cellular response to interferon-gamma	8	2.07254	0.000170743	GBP5, CIITA, CCL5, CCL4, CCL18, IL12RB1, AIF1, HLA-DPA1	350	57	16792	6.73363	0.23503	0.00425232	0.003984
GOTERM_BP_DIRECT	GO:0002224~toll-like receptor signaling pathway	6	1.5544	0.000208757	CD180, TLR8, TLR7, TLR4, CTSS, CTSB	350	27	16792	10.6616	0.27933	0.00511781	0.00479488
GOTERM_BP_DIRECT	GO:0032715~negative regulation of interleukin-6 production	6	1.5544	0.000249843	IL10, NCKAP1L, ARRB2, TLR4, HAVCR2, SLAMF1	350	28	16792	10.2808	0.324332	0.00603083	0.0056503
GOTERM_BP_DIRECT	GO:0090026~positive regulation of monocyte chemotaxis	5	1.29534	0.000273873	CCR1, CCL5, PLA2G7, AIF1, CCR2	350	16	16792	14.9929	0.349339	0.00651072	0.00609991
GOTERM_BP_DIRECT	GO:0032609~interferon-gamma production	4	1.03627	0.000292788	EOMES, ITK, LILRB1, TLR4	350	7	16792	27.4155	0.36837	0.00685648	0.00642385
GOTERM_BP_DIRECT	GO:0035556~intracellular signal transduction	21	5.44041	0.000311666	MAP4K1, ITK, PRKCB, NFAM1, CD80, SIRPG, MYO9B, NOD2, GMIP, FYB, PREX1, ZAP70, TYROBP, CD209, RASSF5, INPP5D, BTK, HCLS1, LCP2, ASB2, PLCB2	350	403	16792	2.50005	0.38681	0.00719124	0.00673749
GOTERM_BP_DIRECT	GO:0038096~Fc-gamma receptor signaling pathway involved in phagocytosis	11	2.84974	0.000321458	FGR, HCK, FCGR3A, FCGR2A, WIPF1, WAS, CD3G, NCKAP1L, CD247, FCGR1A, VAV1	350	127	16792	4.1555	0.396161	0.00730967	0.00684845
GOTERM_BP_DIRECT	GO:0048015~phosphatidylinositol-mediated signaling	10	2.59067	0.000364947	CD86, CSF1R, TRAT1, LCK, CD80, PTAFR, CD28, PIK3CD, VAV1, PIK3CG	350	106	16792	4.52615	0.436003	0.00818004	0.0076639
GOTERM_BP_DIRECT	GO:0050870~positive regulation of T cell activation	5	1.29534	0.000445576	LCK, SIRPG, HLA-DPB1, CCR2, HLA-DPA1	350	18	16792	13.327	0.503049	0.00964933	0.00904048
GOTERM_BP_DIRECT	GO:0045576~mast cell activation	4	1.03627	0.000461249	FCER1G, RHOH, LCP2, CD48	350	8	16792	23.9886	0.515126	0.00964933	0.00904048
GOTERM_BP_DIRECT	GO:0010818~T cell chemotaxis	4	1.03627	0.000461249	CXCR3, GPR183, PIK3CD, PIK3CG	350	8	16792	23.9886	0.515126	0.00964933	0.00904048
GOTERM_BP_DIRECT	GO:1902715~positive regulation of interferon-gamma secretion	4	1.03627	0.000461249	CD2, PTPN22, CD244, SLAMF1	350	8	16792	23.9886	0.515126	0.00964933	0.00904048
GOTERM_BP_DIRECT	GO:0045059~positive thymic T cell selection	4	1.03627	0.000461249	CD74, ZAP70, DOCK2, CD3D	350	8	16792	23.9886	0.515126	0.00964933	0.00904048
GOTERM_BP_DIRECT	GO:0051056~regulation of small GTPase mediated signal transduction	11	2.84974	0.000493331	FGD3, ARHGAP9, ARHGAP30, TAGAP, RHOH, MYO9B, ARHGAP15, GMIP, ARHGAP25, VAV1, FGD2	350	134	16792	3.93842	0.53894	0.0101847	0.00954206
GOTERM_BP_DIRECT	GO:0007157~heterophilic cell-cell adhesion via plasma membrane cell adhesion molecules	7	1.81347	0.000567456	NCR3, CD6, CD209, CRTAM, CD226, TIGIT, ITGAL	350	50	16792	6.7168	0.589587	0.0115628	0.0108333
GOTERM_BP_DIRECT	GO:1900017~positive regulation of cytokine production involved in inflammatory response	4	1.03627	0.000681233	GBP5, CD6, NOD2, GPSM3	350	9	16792	21.3232	0.656724	0.0137033	0.0128386
GOTERM_BP_DIRECT	GO:0046854~phosphatidylinositol phosphorylation	9	2.33161	0.00075698	CD86, TRAT1, LCK, CD80, CD28, PIK3CD, VAV1, PIK3CG, PIK3R5	350	94	16792	4.59356	0.695216	0.0150342	0.0140856
GOTERM_BP_DIRECT	GO:0050729~positive regulation of inflammatory response	8	2.07254	0.000792569	PTGER4, CCL5, CCL4, TLR7, CCL18, PLA2G7, TLR4, CCR2	350	73	16792	5.25777	0.711781	0.0155443	0.0145635
GOTERM_BP_DIRECT	GO:0001771~immunological synapse formation	4	1.03627	0.000958239	CD6, PRF1, DOCK2, CORO1A	350	10	16792	19.1909	0.777805	0.0183351	0.0171782
GOTERM_BP_DIRECT	GO:0002430~complement receptor mediated signaling pathway	4	1.03627	0.000958239	CR1, FPR1, C3AR1, FPR3	350	10	16792	19.1909	0.777805	0.0183351	0.0171782
GOTERM_BP_DIRECT	GO:0090023~positive regulation of neutrophil chemotaxis	5	1.29534	0.00099751	CD74, C5AR1, C3AR1, CCR7, NCKAP1L	350	22	16792	10.9039	0.791095	0.0186321	0.0174564
GOTERM_BP_DIRECT	GO:0034113~heterotypic cell-cell adhesion	5	1.29534	0.00099751	CD2, ITGAD, ITGB2, ITGAX, LILRB2	350	22	16792	10.9039	0.791095	0.0186321	0.0174564
GOTERM_BP_DIRECT	GO:0050728~negative regulation of inflammatory response	8	2.07254	0.00126834	PTGER4, IL2RA, NLRP3, ACP5, AOAH, TNFAIP8L2, APOE, TNFRSF1B	350	79	16792	4.85844	0.863481	0.0233972	0.0219209
GOTERM_BP_DIRECT	GO:0010759~positive regulation of macrophage chemotaxis	4	1.03627	0.00129736	CCL5, C5AR1, C3AR1, CMKLR1	350	11	16792	17.4462	0.869564	0.0233972	0.0219209
GOTERM_BP_DIRECT	GO:0042535~positive regulation of tumor necrosis factor biosynthetic process	4	1.03627	0.00129736	SPN, CYBB, TLR4, CCR2	350	11	16792	17.4462	0.869564	0.0233972	0.0219209
GOTERM_BP_DIRECT	GO:0038083~peptidyl-tyrosine autophosphorylation	6	1.5544	0.00136423	FGR, ITK, ZAP70, HCK, LCK, BTK	350	40	16792	7.19657	0.882573	0.0243236	0.0227888
GOTERM_BP_DIRECT	GO:0045671~negative regulation of osteoclast differentiation	5	1.29534	0.00140234	MAFB, INPP5D, LILRB3, TLR4, LILRB4	350	24	16792	9.99524	0.889398	0.0247222	0.0231623
GOTERM_BP_DIRECT	GO:0050715~positive regulation of cytokine secretion	5	1.29534	0.00164238	IL10, PTGER4, FGR, CRTAM, CD14	350	25	16792	9.59543	0.924151	0.0286322	0.0268255
GOTERM_BP_DIRECT	GO:0042088~T-helper 1 type immune response	4	1.03627	0.00170329	HLA-DRB5, TLR4, HLA-DRB1, IL18BP	350	12	16792	15.9924	0.931075	0.0290485	0.0272156
GOTERM_BP_DIRECT	GO:0030595~leukocyte chemotaxis	4	1.03627	0.00170329	IL10, GPR183, IL16, CORO1A	350	12	16792	15.9924	0.931075	0.0290485	0.0272156
GOTERM_BP_DIRECT	GO:0007202~activation of phospholipase C activity	5	1.29534	0.00190954	ITK, C5AR1, PLCB2, S1PR4, RASGRP4	350	26	16792	9.22637	0.950159	0.0320904	0.0300656
GOTERM_BP_DIRECT	GO:0002479~antigen processing and presentation of exogenous peptide antigen via MHC class I, TAP-dependent	7	1.81347	0.00193629	NCF1, NCF2, NCF4, CYBB, FCGR1A, FCGR1B, HLA-E	350	63	16792	5.33079	0.952212	0.0320904	0.0300656
GOTERM_BP_DIRECT	GO:0050830~defense response to Gram-positive bacterium	8	2.07254	0.00194302	FGR, KLRK1, C5AR1, ACP5, TNFSF8, LYZ, HAVCR2, HLA-E	350	85	16792	4.5155	0.952715	0.0320904	0.0300656
GOTERM_BP_DIRECT	GO:0006928~movement of cell or subcellular component	8	2.07254	0.00207828	VNN2, ABI3, CXCR3, CCL4, FPR3, LSP1, ITGAL, CORO1A	350	86	16792	4.46299	0.961773	0.0339669	0.0318237
GOTERM_BP_DIRECT	GO:0016045~detection of bacterium	4	1.03627	0.00218036	HLA-DRB5, NLRC4, NOD2, HLA-DRB1	350	13	16792	14.7622	0.967442	0.035268	0.0330426
GOTERM_BP_DIRECT	GO:0060326~cell chemotaxis	7	1.81347	0.00227381	BIN2, CCL5, C5AR1, FPR1, C3AR1, FPR3, ARRB2	350	65	16792	5.16677	0.971891	0.0364042	0.0341072
GOTERM_BP_DIRECT	GO:0002283~neutrophil activation involved in immune response	3	0.777202	0.00251383	ZAP70, TYROBP, FCER1G	350	4	16792	35.9829	0.980729	0.0394421	0.0369534
GOTERM_BP_DIRECT	GO:0038110~interleukin-2-mediated signaling pathway	3	0.777202	0.00251383	IL2RA, IL2RB, IL2RG	350	4	16792	35.9829	0.980729	0.0394421	0.0369534
GOTERM_BP_DIRECT	GO:0008360~regulation of cell shape	10	2.59067	0.00263519	FGD3, FGR, CSF1R, HCK, FMNL1, WIPF1, ITGB2, ARHGAP15, CORO1A, FGD2	350	140	16792	3.42694	0.984078	0.0409367	0.0383537
GOTERM_BP_DIRECT	GO:0030168~platelet activation	9	2.33161	0.00276524	FCER1G, CD40LG, PRKCB, LCK, LCP2, ARRB2, VAV1, PIK3CG, PIK3R5	350	115	16792	3.75473	0.987024	0.0425359	0.0398519
GOTERM_BP_DIRECT	GO:0042113~B cell activation	5	1.29534	0.00288875	CD86, ZAP70, PRKCB, BTK, PIK3CD	350	29	16792	8.27192	0.989316	0.0440043	0.0412277
GOTERM_BP_DIRECT	GO:0006909~phagocytosis	6	1.5544	0.00310108	ITGB2, IRF8, CD14, ITGAL, CORO1A, SLAMF1	350	48	16792	5.99714	0.992351	0.0467845	0.0438326
GOTERM_BP_DIRECT	GO:0030449~regulation of complement activation	5	1.29534	0.0032793	C3, CR1, C5AR1, C3AR1, C2	350	30	16792	7.99619	0.994222	0.0490021	0.0459102
GOTERM_BP_DIRECT	GO:0045582~positive regulation of T cell differentiation	4	1.03627	0.00336349	CD74, ZAP70, IL2RA, CD27	350	15	16792	12.7939	0.994939	0.049786	0.0466446
GOTERM_BP_DIRECT	GO:2000566~positive regulation of CD8-positive, alpha-beta T cell proliferation	3	0.777202	0.00413219	PTPN22, CD244, HLA-E	350	5	16792	28.7863	0.998492	0.0589401	0.0552211
GOTERM_BP_DIRECT	GO:0001915~negative regulation of T cell mediated cytotoxicity	3	0.777202	0.00413219	PTPRC, LILRB1, IL7R	350	5	16792	28.7863	0.998492	0.0589401	0.0552211
GOTERM_BP_DIRECT	GO:0002322~B cell proliferation involved in immune response	3	0.777202	0.00413219	CD180, TLR4, GAPT	350	5	16792	28.7863	0.998492	0.0589401	0.0552211
GOTERM_BP_DIRECT	GO:0072540~T-helper 17 cell lineage commitment	3	0.777202	0.00413219	IRF4, SLAMF6, LY9	350	5	16792	28.7863	0.998492	0.0589401	0.0552211
GOTERM_BP_DIRECT	GO:0002755~MyD88-dependent toll-like receptor signaling pathway	5	1.29534	0.00466327	BTK, TLR8, TLR7, CD14, TLR4	350	33	16792	7.26926	0.999347	0.0659159	0.0617568
GOTERM_BP_DIRECT	GO:0018108~peptidyl-tyrosine phosphorylation	10	2.59067	0.00474713	STAT5A, FGR, CSF1R, ZAP70, HCK, ABI3, BTK, CSF2RB, IL12RB1, CSF2RA	350	153	16792	3.13576	0.999428	0.0665023	0.0623061
GOTERM_BP_DIRECT	GO:0006898~receptor-mediated endocytosis	11	2.84974	0.00562585	MSR1, MARCO, CD163, CD6, CD5, OLR1, CD14, APOE, FCGR1A, FOLR2, FCGR1B	350	186	16792	2.83736	0.999857	0.0777691	0.0728621
GOTERM_BP_DIRECT	GO:0014066~regulation of phosphatidylinositol 3-kinase signaling	7	1.81347	0.00565053	CD86, TRAT1, LCK, CD80, CD28, PIK3CD, VAV1	350	78	16792	4.30564	0.999862	0.0777691	0.0728621
GOTERM_BP_DIRECT	GO:0034142~toll-like receptor 4 signaling pathway	4	1.03627	0.0057603	ITGAM, ITGB2, CD14, TLR4	350	18	16792	10.6616	0.999884	0.0785905	0.0736317
GOTERM_BP_DIRECT	GO:0002830~positive regulation of type 2 immune response	3	0.777202	0.00611333	CD74, NLRP3, NOD2	350	6	16792	23.9886	0.999934	0.0819813	0.0768085
GOTERM_BP_DIRECT	GO:0034382~chylomicron remnant clearance	3	0.777202	0.00611333	APOC2, APOC1, APOE	350	6	16792	23.9886	0.999934	0.0819813	0.0768085
GOTERM_BP_DIRECT	GO:0046718~viral entry into host cell	7	1.81347	0.00638733	CD86, CR1, SELPLG, CD209, CD80, CTSB, SLAMF1	350	80	16792	4.198	0.999957	0.0849299	0.079571
GOTERM_BP_DIRECT	GO:0042832~defense response to protozoan	4	1.03627	0.00673626	IL10, CLEC7A, IRF4, IRF8	350	19	16792	10.1005	0.999975	0.0886593	0.0830651
GOTERM_BP_DIRECT	GO:0043085~positive regulation of catalytic activity	7	1.81347	0.00678082	NCF1, NCF4, APOC1, PSAP, NCF1B, NCF1C, PIK3CG	350	81	16792	4.14617	0.999977	0.0886593	0.0830651
GOTERM_BP_DIRECT	GO:0051607~defense response to virus	10	2.59067	0.00769181	CD86, PTPRC, CD8A, ITGAX, PRF1, NLRP3, TLR8, TLR7, LILRB1, SAMHD1	350	165	16792	2.90771	0.999995	0.0997393	0.093446
GOTERM_BP_DIRECT	GO:0002455~humoral immune response mediated by circulating immunoglobulin	3	0.777202	0.00844154	HLA-DRB5, HLA-DRB1, HLA-DQB1	350	7	16792	20.5616	0.999998	0.105117	0.0984847
GOTERM_BP_DIRECT	GO:0002606~positive regulation of dendritic cell antigen processing and presentation	3	0.777202	0.00844154	CD74, CCR7, NOD2	350	7	16792	20.5616	0.999998	0.105117	0.0984847
GOTERM_BP_DIRECT	GO:0002860~positive regulation of natural killer cell mediated cytotoxicity directed against tumor cell target	3	0.777202	0.00844154	NCR3, CRTAM, CD226	350	7	16792	20.5616	0.999998	0.105117	0.0984847
GOTERM_BP_DIRECT	GO:0050869~negative regulation of B cell activation	3	0.777202	0.00844154	TBC1D10C, SLA2, SAMSN1	350	7	16792	20.5616	0.999998	0.105117	0.0984847
GOTERM_BP_DIRECT	GO:0045359~positive regulation of interferon-beta biosynthetic process	3	0.777202	0.00844154	TLR8, TLR7, TLR4	350	7	16792	20.5616	0.999998	0.105117	0.0984847
GOTERM_BP_DIRECT	GO:0071345~cellular response to cytokine stimulus	4	1.03627	0.0102254	CD86, CSF1R, HCLS1, CCR7	350	22	16792	8.72312	1	0.126327	0.118356
GOTERM_BP_DIRECT	GO:0006461~protein complex assembly	8	2.07254	0.0106673	CD74, WIPF1, IL2RB, WAS, LPXN, CD3G, NCKAP1L, CD3E	350	116	16792	3.30877	1	0.130757	0.122507
GOTERM_BP_DIRECT	GO:0050702~interleukin-1 beta secretion	3	0.777202	0.0111016	GBP5, NLRC4, TLR4	350	8	16792	17.9914	1	0.130966	0.122702
GOTERM_BP_DIRECT	GO:0045416~positive regulation of interleukin-8 biosynthetic process	3	0.777202	0.0111016	TLR8, TLR7, TLR4	350	8	16792	17.9914	1	0.130966	0.122702
GOTERM_BP_DIRECT	GO:0045348~positive regulation of MHC class II biosynthetic process	3	0.777202	0.0111016	IL10, CIITA, TLR4	350	8	16792	17.9914	1	0.130966	0.122702
GOTERM_BP_DIRECT	GO:0050863~regulation of T cell activation	3	0.777202	0.0111016	CD4, SIT1, CCL5	350	8	16792	17.9914	1	0.130966	0.122702
GOTERM_BP_DIRECT	GO:0050862~positive regulation of T cell receptor signaling pathway	3	0.777202	0.0111016	TRAT1, LCK, CCR7	350	8	16792	17.9914	1	0.130966	0.122702
GOTERM_BP_DIRECT	GO:0014068~positive regulation of phosphatidylinositol 3-kinase signaling	6	1.5544	0.0112454	FGR, CCL5, AGAP2, CD28, HCLS1, HCST	350	65	16792	4.42866	1	0.131672	0.123363
GOTERM_BP_DIRECT	GO:0007186~G-protein coupled receptor signaling pathway	30	7.77202	0.0127874	RGS18, GPR65, PTAFR, FPR1, CXCR6, CD3E, PIK3CG, PIK3R5, C3, PREX1, GNGT2, CCL5, CXCR3, CCRL2, CCL4, GPR171, C3AR1, CCR7, APOE, CCR5, CCL18, CCR4, S1PR4, CCR2, CMKLR1, GPR34, VAV1, GPR141, GPR183, GPR18	350	899	16792	1.60102	1	0.148618	0.139241
GOTERM_BP_DIRECT	GO:0032755~positive regulation of interleukin-6 production	5	1.29534	0.0139836	FCER1G, TLR7, LILRB2, NOD2, TLR4	350	45	16792	5.33079	1	0.161239	0.151066
GOTERM_BP_DIRECT	GO:0002281~macrophage activation involved in immune response	3	0.777202	0.0140789	ZAP70, TYROBP, HAVCR2	350	9	16792	15.9924	1	0.161239	0.151066
GOTERM_BP_DIRECT	GO:0032735~positive regulation of interleukin-12 production	4	1.03627	0.0145886	CD40LG, IRF8, CCR7, TLR4	350	25	16792	7.67634	1	0.165866	0.1554
GOTERM_BP_DIRECT	GO:0030041~actin filament polymerization	4	1.03627	0.0162424	PREX1, WAS, HCLS1, AIF1	350	26	16792	7.3811	1	0.182031	0.170545
GOTERM_BP_DIRECT	GO:0051928~positive regulation of calcium ion transport	4	1.03627	0.0162424	CCR1, CCL5, CCL4, ARRB2	350	26	16792	7.3811	1	0.182031	0.170545
GOTERM_BP_DIRECT	GO:0048010~vascular endothelial growth factor receptor signaling pathway	6	1.5544	0.0169507	NCF1, NCF2, NCF4, CYBB, NCKAP1L, VAV1	350	72	16792	3.9981	1	0.188621	0.17672
GOTERM_BP_DIRECT	GO:0042104~positive regulation of activated T cell proliferation	4	1.03627	0.017997	CD86, IL2RA, IL12RB1, SLAMF1	350	27	16792	7.10772	1	0.198855	0.186307
GOTERM_BP_DIRECT	GO:0019221~cytokine-mediated signaling pathway	8	2.07254	0.0196785	CCR1, CSF1R, HCK, IL10RA, IL2RB, IL12RB1, CSF2RA, CCR2	350	131	16792	2.9299	1	0.215913	0.202289
GOTERM_BP_DIRECT	GO:0050868~negative regulation of T cell activation	3	0.777202	0.0209283	PTPN22, TNFAIP8L2, TIGIT	350	11	16792	13.0847	1	0.226459	0.21217
GOTERM_BP_DIRECT	GO:0043306~positive regulation of mast cell degranulation	3	0.777202	0.0209283	FGR, ZAP70, FCER1G	350	11	16792	13.0847	1	0.226459	0.21217
GOTERM_BP_DIRECT	GO:0051092~positive regulation of NF-kappaB transcription factor activity	8	2.07254	0.0211889	CD40LG, PRKCB, ITGB2, BTK, NLRP3, NLRC4, NOD2, TLR4	350	133	16792	2.88584	1	0.227708	0.21334
GOTERM_BP_DIRECT	GO:0050777~negative regulation of immune response	3	0.777202	0.0247733	INPP5D, IL2RA, LILRB2	350	12	16792	11.9943	1	0.260868	0.244408
GOTERM_BP_DIRECT	GO:0001774~microglial cell activation	3	0.777202	0.0247733	TLR8, TLR7, AIF1	350	12	16792	11.9943	1	0.260868	0.244408
GOTERM_BP_DIRECT	GO:0001779~natural killer cell differentiation	3	0.777202	0.0247733	PIK3CD, SLAMF6, SLAMF1	350	12	16792	11.9943	1	0.260868	0.244408
GOTERM_BP_DIRECT	GO:0050731~positive regulation of peptidyl-tyrosine phosphorylation	6	1.5544	0.0280044	CD74, CD4, CD80, HCLS1, ARRB2, CD3E	350	82	16792	3.51052	1	0.292926	0.274443
GOTERM_BP_DIRECT	GO:0042100~B cell proliferation	4	1.03627	0.0282918	IL10, PTPRC, CD40LG, IL7R	350	32	16792	5.99714	1	0.293972	0.275423
GOTERM_BP_DIRECT	GO:0032740~positive regulation of interleukin-17 production	3	0.777202	0.0288812	SLAMF6, NOD2, LY9	350	13	16792	11.0716	1	0.29425	0.275684
GOTERM_BP_DIRECT	GO:0045088~regulation of innate immune response	3	0.777202	0.0288812	FGR, PTPN22, SAMHD1	350	13	16792	11.0716	1	0.29425	0.275684
GOTERM_BP_DIRECT	GO:0048872~homeostasis of number of cells	3	0.777202	0.0288812	CCR7, IL7R, CCR4	350	13	16792	11.0716	1	0.29425	0.275684
GOTERM_BP_DIRECT	GO:0006959~humoral immune response	5	1.29534	0.030587	GPR183, POU2AF1, SH2D1A, LY86, CD28	350	57	16792	4.20852	1	0.308325	0.28887
GOTERM_BP_DIRECT	GO:0051897~positive regulation of protein kinase B signaling	6	1.5544	0.0306556	CD28, HCLS1, CCR7, ARRB2, PIK3CG, PIK3R5	350	84	16792	3.42694	1	0.308325	0.28887
GOTERM_BP_DIRECT	GO:0045766~positive regulation of angiogenesis	7	1.81347	0.032937	C3, PRKCB, CXCR3, C5AR1, ITGB2, C3AR1, CYBB	350	115	16792	2.92035	1	0.321928	0.301616
GOTERM_BP_DIRECT	GO:0031529~ruffle organization	3	0.777202	0.0332393	CSF1R, PLEK, CCR7	350	14	16792	10.2808	1	0.321928	0.301616
GOTERM_BP_DIRECT	GO:0033700~phospholipid efflux	3	0.777202	0.0332393	APOC2, APOC1, APOE	350	14	16792	10.2808	1	0.321928	0.301616
GOTERM_BP_DIRECT	GO:0030833~regulation of actin filament polymerization	3	0.777202	0.0332393	PREX1, HCLS1, CORO1A	350	14	16792	10.2808	1	0.321928	0.301616
GOTERM_BP_DIRECT	GO:0042554~superoxide anion generation	3	0.777202	0.0332393	NCF1, NCF2, CYBB	350	14	16792	10.2808	1	0.321928	0.301616
GOTERM_BP_DIRECT	GO:0032743~positive regulation of interleukin-2 production	3	0.777202	0.0332393	SASH3, PDE4B, CCR2	350	14	16792	10.2808	1	0.321928	0.301616
GOTERM_BP_DIRECT	GO:0030097~hemopoiesis	5	1.29534	0.0341366	IL10, CSF1R, LCK, GFI1, RUNX3	350	59	16792	4.06586	1	0.328591	0.307858
GOTERM_BP_DIRECT	GO:0006911~phagocytosis, engulfment	4	1.03627	0.0356812	FCER1G, BIN2, FCGR1A, AIF1	350	35	16792	5.4831	1	0.341365	0.319826
GOTERM_BP_DIRECT	GO:0007249~I-kappaB kinase/NF-kappaB signaling	5	1.29534	0.0359975	TIFAB, BTK, TLR8, CD14, TLR4	350	60	16792	3.9981	1	0.342303	0.320705
GOTERM_BP_DIRECT	GO:0034162~toll-like receptor 9 signaling pathway	3	0.777202	0.0378355	TLR8, TLR7, HAVCR2	350	15	16792	9.59543	1	0.354108	0.331764
GOTERM_BP_DIRECT	GO:0002437~inflammatory response to antigenic stimulus	3	0.777202	0.0378355	HLA-DRB5, IL2RA, HLA-DRB1	350	15	16792	9.59543	1	0.354108	0.331764
GOTERM_BP_DIRECT	GO:0009967~positive regulation of signal transduction	5	1.29534	0.0379159	GRAP2, CD80, SH2D1A, SLA, SLA2	350	61	16792	3.93255	1	0.354108	0.331764
GOTERM_BP_DIRECT	GO:0030335~positive regulation of cell migration	9	2.33161	0.038757	FGR, CCR1, CSF1R, GPNMB, CCL5, PIK3CD, AIF1, CORO1A, FERMT3	350	184	16792	2.34671	1	0.358575	0.335949
GOTERM_BP_DIRECT	GO:0007160~cell-matrix adhesion	6	1.5544	0.0395325	CD96, OTOA, PARVG, ITGB2, SIGLEC1, ITGAL	350	90	16792	3.19848	1	0.358575	0.335949
GOTERM_BP_DIRECT	GO:0032701~negative regulation of interleukin-18 production	2	0.518135	0.0411367	IL10, CD84	350	2	16792	47.9771	1	0.358575	0.335949
GOTERM_BP_DIRECT	GO:0002506~polysaccharide assembly with MHC class II protein complex	2	0.518135	0.0411367	HLA-DRA, HLA-DRB1	350	2	16792	47.9771	1	0.358575	0.335949
GOTERM_BP_DIRECT	GO:0042590~antigen processing and presentation of exogenous peptide antigen via MHC class I	2	0.518135	0.0411367	FCER1G, IFI30	350	2	16792	47.9771	1	0.358575	0.335949
GOTERM_BP_DIRECT	GO:0045404~positive regulation of interleukin-4 biosynthetic process	2	0.518135	0.0411367	CD86, IRF4	350	2	16792	47.9771	1	0.358575	0.335949
GOTERM_BP_DIRECT	GO:2000473~positive regulation of hematopoietic stem cell migration	2	0.518135	0.0411367	PTPRC, CCR2	350	2	16792	47.9771	1	0.358575	0.335949
GOTERM_BP_DIRECT	GO:0001805~positive regulation of type III hypersensitivity	2	0.518135	0.0411367	FCER1G, BTK	350	2	16792	47.9771	1	0.358575	0.335949
GOTERM_BP_DIRECT	GO:0035747~natural killer cell chemotaxis	2	0.518135	0.0411367	PIK3CD, PIK3CG	350	2	16792	47.9771	1	0.358575	0.335949
GOTERM_BP_DIRECT	GO:0001798~positive regulation of type IIa hypersensitivity	2	0.518135	0.0411367	C3, FCER1G	350	2	16792	47.9771	1	0.358575	0.335949
GOTERM_BP_DIRECT	GO:0038111~interleukin-7-mediated signaling pathway	2	0.518135	0.0411367	IL7R, IL2RG	350	2	16792	47.9771	1	0.358575	0.335949
GOTERM_BP_DIRECT	GO:0002587~negative regulation of antigen processing and presentation of peptide antigen via MHC class II	2	0.518135	0.0411367	HLA-DOA, HLA-DOB	350	2	16792	47.9771	1	0.358575	0.335949
GOTERM_BP_DIRECT	GO:0042157~lipoprotein metabolic process	4	1.03627	0.043963	APOC2, APOC1, APOE, APOL3	350	38	16792	5.05023	1	0.381094	0.357048
GOTERM_BP_DIRECT	GO:0006874~cellular calcium ion homeostasis	6	1.5544	0.0444997	CCR1, SLC24A4, PRKCB, CCL5, APOE, CCR2	350	93	16792	3.0953	1	0.383627	0.359421
GOTERM_BP_DIRECT	GO:0046330~positive regulation of JNK cascade	5	1.29534	0.046166	CD27, CCR7, NOD2, TLR4, SLAMF1	350	65	16792	3.69055	1	0.395817	0.370842
GOTERM_BP_DIRECT	GO:0030048~actin filament-based movement	3	0.777202	0.0476961	WIPF1, WAS, MYO9B	350	17	16792	8.46655	1	0.404514	0.378991
GOTERM_BP_DIRECT	GO:0032722~positive regulation of chemokine production	3	0.777202	0.0476961	TLR7, TLR4, HAVCR2	350	17	16792	8.46655	1	0.404514	0.378991
GOTERM_BP_DIRECT	GO:0016032~viral process	12	3.10881	0.0486917	HCK, CD200R1, LCK, GFI1, IL2RB, HLA-DRA, IL16, CD247, PILRA, FCGR2B, IL2RG, CCR2	350	299	16792	1.9255	1	0.410738	0.384822
GOTERM_CC_DIRECT	GO:0005886~plasma membrane	186	48.1865	1.57028e-30	CD86, CD84, GPR65, CD80, CLEC10A, SIRPG, PRF1, PKD2L1, IFI30, SLA2, STK10, PREX1, SIT1, SLCO2B1, ADORA3, CCRL2, TBC1D10C, C3AR1, HLA-DOA, CMKLR1, CD96, CD300A, PRKCB, CYBB, HLA-E, OSCAR, CLEC4A, DOK3, TYROBP, CD8A, SLC9A9, BTK, CD226, CD300C, CSF1R, HVCN1, C5AR1, FPR1, SLC1A3, FPR3, CSF2RB, CORO1A, CSF2RA, LY9, RASGRP4, PIK3R5, C3, KLRK1, ADAP2, CLEC7A, INPP5D, CD300LB, LPXN, SLAMF7, SLAMF6, APOE…	376	4121	18224	2.18759	3.3918e-28	3.3918e-28	2.93642e-28
GOTERM_CC_DIRECT	GO:0009897~external side of plasma membrane	43	11.1399	3.38505e-29	CD86, CD80, FASLG, CD3E, IL2RG, SPN, FCGR3A, KLRK1, CXCR3, ITGAX, CCR7, IL12RB1, CCR5, ICOS, CCR4, CD33, SLAMF1, CCR1, CD74, KCNJ5, HLA-DRB5, FCER1G, FCRL6, LILRB1, CD2, CD4, CD200R1, PTPRC, CD40LG, SELL, CD5, CD8A, IL2RA, IL2RB, CD28, CD27, CD48, CD226, CD69, IL7R, TLR4, CD244, HLA-DRB1	376	213	18224	9.78464	7.31171e-27	3.65586e-27	3.16502e-27
GOTERM_CC_DIRECT	GO:0005887~integral component of plasma membrane	95	24.6114	2.97347e-25	CD84, SIGLEC9, GPR65, CD3G, FASLG, CD3E, SPN, SIT1, SLCO2B1, CCRL2, GPR171, C3AR1, OLR1, CD37, CCR5, CCR4, CD33, CCR2, HLA-DPA1, CMKLR1, CD53, CD52, CD96, TMEM150B, FCER1G, CR1, GPR34, CD180, CYBB, TNFRSF1B, CLEC4A, NCR3, TYROBP, CD8A, CD226, CD48, TLR7, CD300C, TLR4, PTGER4, CSF1R, SLC24A4, SELPLG, IGSF6, HVCN1, C5AR1, PTAFR, FPR1, CSF2RB, FPR3, CXCR6, IL2RG, CSF2RA, KLRK1, GPNMB, CXCR3, NCKAP1L…	376	1415	18224	3.25404	6.42269e-23	2.1409e-23	1.85346e-23
GOTERM_CC_DIRECT	GO:0016021~integral component of membrane	184	47.6684	1.24076e-17	CD86, SPI1, TRAF3IP3, GPR65, CD80, CLEC10A, GIMAP1, SIRPG, GIMAP2, PRF1, PKD2L1, SIT1, SLCO2B1, C10ORF128, ADORA3, CCRL2, GPR171, C3AR1, VSIG4, HLA-DOA, HLA-DOB, CMKLR1, CD96, CD300A, CYBB, MPEG1, HLA-E, OSCAR, CLEC4A, TYROBP, CD8A, SLC9A9, CD226, WDFY4, CSF1R, IGSF6, RTN1, HVCN1, FPR1, SLC1A3, FPR3, CSF2RB, LY9, KLRK1, CLEC7A, PSAP, SLAMF8, CD300LB, SLAMF7, SLAMF6, CD300LF, SLC15A3, HLA-DQA2, HL…	376	5163	18224	1.72732	2.68004e-15	6.70009e-16	5.80054e-16
GOTERM_CC_DIRECT	GO:0009986~cell surface	46	11.9171	1.47558e-15	CD86, CSF1R, CIITA, ITGAM, CD80, C5AR1, ITGB2, SLC1A3, PKD2L1, NOD2, ITGAL, LY9, SPN, OTOA, HLA-DMA, KLRK1, ITGAX, CD38, CCR7, CCR5, TIGIT, HAVCR2, SLAMF1, HLA-DPA1, CD53, CD74, FCER1G, CR1, NFAM1, TRPV2, LILRB2, HLA-E, CD2, TYROBP, PTPRC, CD40LG, ITGAD, CD209, HLA-DPB1, CD28, HLA-DRA, CD226, FOLR2, HCST, TLR4, HLA-DRB1	376	542	18224	4.11353	3.11751e-13	6.37449e-14	5.51866e-14
GOTERM_CC_DIRECT	GO:0042613~MHC class II protein complex	13	3.36788	2.55977e-15	CD74, HLA-DRB5, HLA-DMA, HLA-DMB, HLA-DPB1, HLA-DRA, HLA-DOA, HLA-DOB, HLA-DQA2, HLA-DQA1, HLA-DRB1, HLA-DPA1, HLA-DQB1	376	22	18224	28.6402	5.51559e-13	9.21519e-14	7.97797e-14
GOTERM_CC_DIRECT	GO:0030669~clathrin-coated endocytic vesicle membrane	12	3.10881	4.39821e-10	CD74, HLA-DRB5, AP1S2, HLA-DPB1, HLA-DRA, FCGR1A, FCGR1B, HLA-DQA2, HLA-DRB1, HLA-DQA1, HLA-DPA1, HLA-DQB1	376	41	18224	14.1858	9.50014e-08	1.35716e-08	1.17495e-08
GOTERM_CC_DIRECT	GO:0042101~T cell receptor complex	9	2.33161	1.09085e-09	ZAP70, CD4, CD6, TRAT1, CD8A, CD3G, CD247, CD3E, CD3D	376	18	18224	24.234	2.35623e-07	2.94528e-08	2.54985e-08
GOTERM_CC_DIRECT	GO:0071556~integral component of lumenal side of endoplasmic reticulum membrane	10	2.59067	4.1849e-09	CD74, HLA-DRB5, HLA-DPB1, HLA-DRA, HLA-DQA2, HLA-DRB1, HLA-DQA1, HLA-DPA1, HLA-E, HLA-DQB1	376	29	18224	16.7131	9.03938e-07	1.00438e-07	8.6953e-08
GOTERM_CC_DIRECT	GO:0001772~immunological synapse	10	2.59067	2.00118e-08	CD53, ZAP70, CD6, LCK, CD28, RHOH, CD37, CD3E, CORO1A, HAVCR2	376	34	18224	14.2553	4.32255e-06	4.32256e-07	3.74221e-07
GOTERM_CC_DIRECT	GO:0030666~endocytic vesicle membrane	12	3.10881	9.43392e-08	MSR1, CD74, MARCO, CD163, HLA-DRB5, HLA-DPB1, HLA-DRA, HLA-DQA2, HLA-DRB1, HLA-DQA1, HLA-DPA1, HLA-DQB1	376	66	18224	8.81238	2.03771e-05	1.85248e-06	1.60377e-06
GOTERM_CC_DIRECT	GO:0016020~membrane	81	20.9845	2.15479e-07	FKBP15, NCF4, PLEK, ITGB2, SIRPG, PRF1, CD3G, PKD2L1, LSP1, ITGAL, PIK3CG, TNFSF13B, SPN, DOCK10, PSTPIP1, SLCO2B1, TBC1D10C, PDE4B, ITGAX, CD38, OLR1, CD37, MAP4K1, CD52, GBP5, CD300A, KCNAB2, HLA-E, ACAP1, IRF4, MFNG, HCLS1, CD48, DOCK2, HLA-DQB1, CSF1R, SLC24A4, SELPLG, AKNA, PTAFR, AGAP2, SLC1A3, RASAL3, ARHGAP15, IL2RG, CORO1A, CSF2RA, RASGRP4, PIK3R5, HLA-DMA, LPXN, NCKAP1L, APOE, SLC15A3, …	376	2200	18224	1.78451	4.65423e-05	3.87862e-06	3.35788e-06
GOTERM_CC_DIRECT	GO:0030658~transport vesicle membrane	9	2.33161	8.5047e-07	CD74, HLA-DRB5, HLA-DPB1, HLA-DRA, HLA-DQA2, HLA-DRB1, HLA-DQA1, HLA-DPA1, HLA-DQB1	376	38	18224	11.4793	0.000183685	1.41309e-05	1.22337e-05
GOTERM_CC_DIRECT	GO:0012507~ER to Golgi transport vesicle membrane	10	2.59067	1.0123e-06	CD74, HLA-DRB5, HLA-DPB1, HLA-DRA, HLA-DQA2, HLA-DRB1, HLA-DQA1, HLA-DPA1, HLA-E, HLA-DQB1	376	52	18224	9.32079	0.000218634	1.56184e-05	1.35215e-05
GOTERM_CC_DIRECT	GO:0005765~lysosomal membrane	21	5.44041	1.09964e-06	CD74, HLA-DRB5, LAPTM5, TM6SF1, HLA-DMA, HLA-DMB, PSAP, AP1S2, HLA-DPB1, ATP6V1B2, HLA-DRA, SLC15A3, HLA-DOA, CD68, HLA-DOB, HLA-DQA2, HLA-DQA1, SLC29A3, HLA-DRB1, HLA-DPA1, HLA-DQB1	376	274	18224	3.71471	0.000237493	1.58348e-05	1.37088e-05
GOTERM_CC_DIRECT	GO:0043020~NADPH oxidase complex	6	1.5544	2.52612e-06	NCF1, NCF2, NCF4, NCF1B, CYBB, NCF1C	376	12	18224	24.234	0.000545494	3.41027e-05	2.95241e-05
GOTERM_CC_DIRECT	GO:0032588~trans-Golgi network membrane	10	2.59067	5.16268e-05	CD74, HLA-DRB5, AP1S2, HLA-DPB1, HLA-DRA, HLA-DQA2, HLA-DRB1, HLA-DQA1, HLA-DPA1, HLA-DQB1	376	83	18224	5.83953	0.0110897	0.000655963	0.000567894
GOTERM_CC_DIRECT	GO:0042105~alpha-beta T cell receptor complex	4	1.03627	8.38216e-05	CD3G, CD247, CD3E, CD3D	376	5	18224	38.7745	0.0179433	0.00100586	0.000870814
GOTERM_CC_DIRECT	GO:0010008~endosome membrane	14	3.62694	0.00012383	NCF4, SLA2, HLA-DPB1, TLR8, TLR7, CD14, HLA-DOA, CD68, HLA-DOB, HLA-DQA2, TLR4, HLA-DQA1, HLA-DPA1, HLA-DQB1	376	185	18224	3.66786	0.0263943	0.00140775	0.00121875
GOTERM_CC_DIRECT	GO:0005764~lysosome	15	3.88601	0.000258439	TMEM150B, DNASE2B, CTSZ, LAPTM5, IFI30, LIPA, CTSS, CHIT1, HCK, PSAP, HLA-DRA, ACP5, TLR7, HLA-DOB, CTSB	376	226	18224	3.21691	0.0543001	0.00279114	0.0024164
GOTERM_CC_DIRECT	GO:0005884~actin filament	8	2.07254	0.000368605	HCK, FKBP15, WIPF1, MYO9B, LCP1, RCSD1, AIF1, CORO1A	376	65	18224	5.9653	0.0765451	0.00379136	0.00328234
GOTERM_CC_DIRECT	GO:0005576~extracellular region	52	13.4715	0.00129688	ADAMDEC1, PLEK, PRF1, FASLG, IFI30, CTSS, TNFSF13B, IL18BP, EMILIN2, CTSB, IL10, SRGN, RNASE6, IL16, TNFRSF1B, OSCAR, CHIT1, CD200R1, CD8A, C1QB, C1QA, HTRA4, AOAH, PLA2G7, CSF2RA, C2, C3, CECR1, CCL5, PSAP, CCL4, NLRP3, CD14, APOE, ICOS, APOL3, PLA2G2D, CD163, DNASE2B, SIGLEC10, LILRB1, LYZ, CD2, GZMK, CD6, APOC2, APOC1, CD27, SIGLEC1, FOLR2, IL7R, C1QC	376	1610	18224	1.56543	0.24445	0.012733	0.0110235
GOTERM_CC_DIRECT	GO:0008305~integrin complex	5	1.29534	0.00212888	ITGAM, ITGAD, ITGB2, ITGAX, ITGAL	376	27	18224	8.97557	0.368923	0.0199929	0.0173087
GOTERM_CC_DIRECT	GO:0032010~phagolysosome	3	0.777202	0.00246528	NCF1, NCF2, NCF4	376	4	18224	36.3511	0.413251	0.0221875	0.0192086
GOTERM_CC_DIRECT	GO:0034362~low-density lipoprotein particle	4	1.03627	0.00265773	MSR1, APOC2, APOE, PLA2G7	376	14	18224	13.848	0.437202	0.0226671	0.0196239
GOTERM_CC_DIRECT	GO:0031234~extrinsic component of cytoplasmic side of plasma membrane	7	1.81347	0.00272845	FGR, ITK, ZAP70, HCK, LCK, BTK, KCNAB2	376	68	18224	4.98936	0.445757	0.0226671	0.0196239
GOTERM_CC_DIRECT	GO:0045121~membrane raft	12	3.10881	0.00366045	ZAP70, CD4, PTPRC, LCK, INPP5D, NFAM1, BTK, OLR1, CD48, CD226, CD14, TNFRSF1B	376	206	18224	2.82338	0.547111	0.0292836	0.025352
GOTERM_CC_DIRECT	GO:0001891~phagocytic cup	4	1.03627	0.00655652	BIN2, LCP1, AIF1, CORO1A	376	19	18224	10.2038	0.758496	0.0505788	0.0437882
GOTERM_CC_DIRECT	GO:0043202~lysosomal lumen	7	1.81347	0.00815793	CD74, GM2A, PSAP, FASLG, MAN2B1, IFI30, CTSS	376	85	18224	3.99149	0.829555	0.0607625	0.0526046
GOTERM_CC_DIRECT	GO:0042629~mast cell granule	4	1.03627	0.00873024	SRGN, BTK, PIK3CD, PIK3CG	376	21	18224	9.23202	0.849533	0.0628577	0.0544185
GOTERM_CC_DIRECT	GO:0005911~cell-cell junction	10	2.59067	0.00939711	CD2, CD53, ITK, ZAP70, THEMIS, WAS, LCP2, CD3E, CORO1A, VAV1	376	172	18224	2.81791	0.86989	0.0651894	0.0564371
GOTERM_CC_DIRECT	GO:0070062~extracellular exosome	76	19.6891	0.00965769	CD86, CD84, ITGAM, ITGB2, CTSZ, FASLG, LSP1, ITGAL, LIPA, IL18BP, SPN, DOCK10, STK10, FCGR3A, GM2A, SIT1, ACP5, CD38, OLR1, CD37, VSIG4, UBASH3A, CD33, HAVCR2, CTSB, CD53, CR1, CD300A, PRKCB, RNASE6, TMC8, PDCD1LG2, HLA-E, OSCAR, FGR, LCK, ATP6V1B2, CD48, LCP1, DOCK2, C1QB, C1QA, WAS, AGAP2, RASAL3, CORO1A, C2, C3, HLA-DMA, PSAP, SLAMF6, NCKAP1L, CD14, APOE, LAIR1, SLAMF1, CD74, HLA-DRB5, SLC37A2…	376	2811	18224	1.31041	0.877077	0.0651894	0.0564371
GOTERM_CC_DIRECT	GO:0005622~intracellular	41	10.6218	0.0103296	FAM49A, PTGER4, CSF1R, ITK, CD80, SIRPG, FPR1, AGAP2, PIK3CD, CSF2RB, NLRC4, SAMHD1, IL2RG, CSF2RA, RASGRP4, PIK3CG, DOCK10, TIFAB, RASSF5, CCR7, HLA-DOB, CTSB, MAP4K1, CD74, PRKCB, DNASE2B, TRAT1, NFAM1, TRPV2, RHOH, MYO9B, GMIP, VAV1, TYROBP, CD40LG, ABI3, IL2RA, ADPRH, IL2RB, DOCK2, PLCB2	376	1332	18224	1.49189	0.893839	0.0676119	0.0585344
GOTERM_CC_DIRECT	GO:0002102~podosome	4	1.03627	0.0126963	BIN2, LPXN, LCP1, FERMT3	376	24	18224	8.07801	0.936705	0.0806587	0.0698295
GOTERM_CC_DIRECT	GO:0031902~late endosome membrane	7	1.81347	0.0180296	HLA-DMA, HLA-DRB5, HLA-DMB, SLC9A9, HLA-DRA, SLC29A3, HLA-DRB1	376	101	18224	3.35917	0.980355	0.111269	0.0963298
GOTERM_CC_DIRECT	GO:0001931~uropod	3	0.777202	0.020543	SPN, PSTPIP1, SELPLG	376	11	18224	13.2186	0.988706	0.123258	0.106709
GOTERM_CC_DIRECT	GO:0042627~chylomicron	3	0.777202	0.0326398	APOC2, APOC1, APOE	376	14	18224	10.386	0.999229	0.185532	0.160622
GOTERM_CC_DIRECT	GO:0005942~phosphatidylinositol 3-kinase complex	3	0.777202	0.0326398	PIK3CD, PIK3CG, PIK3R5	376	14	18224	10.386	0.999229	0.185532	0.160622
GOTERM_CC_DIRECT	GO:0001726~ruffle	6	1.5544	0.0381681	FGD3, WIPF1, ATP6V1B2, LCP1, SAMSN1, FGD2	376	90	18224	3.23121	0.999776	0.211393	0.183011
GOTERM_CC_DIRECT	GO:0034687~integrin alphaL-beta2 complex	2	0.518135	0.0407322	ITGB2, ITGAL	376	2	18224	48.4681	0.999874	0.212601	0.184057
GOTERM_CC_DIRECT	GO:0005602~complement component C1 complex	2	0.518135	0.0407322	C1QB, C1QA	376	2	18224	48.4681	0.999874	0.212601	0.184057
GOTERM_CC_DIRECT	GO:0005581~collagen trimer	6	1.5544	0.0413391	C1QB, MSR1, C1QA, MARCO, EMILIN2, C1QC	376	92	18224	3.16096	0.99989	0.212601	0.184057
GOTERM_CC_DIRECT	GO:0045335~phagocytic vesicle	4	1.03627	0.045794	FMNL1, CYBB, CORO1A, SLAMF1	376	39	18224	4.97109	0.99996	0.230035	0.199151
GOTERM_MF_DIRECT	GO:0004872~receptor activity	29	7.51295	4.23937e-15	CD86, ITGB2, CSF2RB, CSF2RA, KLRK1, CXCR3, ITGAX, TIGIT, CD33, CMKLR1, SLAMF1, IL10RA, CD180, CRTAM, LILRB2, LILRB3, LILRB4, CD2, CD4, CD200R1, NCR3, CD5, TLR8, CD48, TLR7, CD226, SIGLEC7, TLR4, CD244	339	217	16881	6.65483	1.93645e-12	1.94587e-12	1.85685e-12
GOTERM_MF_DIRECT	GO:0032395~MHC class II receptor activity	10	2.59067	2.09525e-12	HLA-DMA, HLA-DPB1, HLA-DRA, HLA-DOA, HLA-DOB, HLA-DQA2, HLA-DRB1, HLA-DQA1, HLA-DPA1, HLA-DQB1	339	15	16881	33.1976	9.61703e-10	4.8086e-10	4.5886e-10
GOTERM_MF_DIRECT	GO:0004888~transmembrane signaling receptor activity	25	6.47668	8.77544e-12	IGSF6, CD3G, LILRA1, CD3E, CD3D, SPN, SLAMF1, CD72, NFAM1, LILRB3, LILRB5, CLEC4A, MARCO, CD4, EVI2A, CD5, CD27, TLR7, CD69, CD247, CD300C, FCGR2B, SIGLEC8, FCGR2C, TLR4	339	214	16881	5.81734	4.02792e-09	1.34264e-09	1.28121e-09
GOTERM_MF_DIRECT	GO:0030246~carbohydrate binding	20	5.18135	1.55182e-08	SIGLEC14, CD72, SIGLEC9, CLEC12A, CLEC10A, SIGLEC10, CLECL1, CLEC4A, KLRK1, SELL, CLEC7A, CD209, OLR1, MAN2B1, CD69, SIGLEC1, SIGLEC8, SIGLEC7, CD33, SIGLEC5	339	196	16881	5.08127	7.12281e-06	1.78071e-06	1.69924e-06
GOTERM_MF_DIRECT	GO:0019864~IgG binding	7	1.81347	2.61729e-08	FCGR3A, FCGR2A, FCER1G, FCGR1A, FCGR2B, FCGR1B, FCGR2C	339	11	16881	31.6887	1.20133e-05	2.40267e-06	2.29275e-06
GOTERM_MF_DIRECT	GO:0042605~peptide antigen binding	9	2.33161	5.21242e-08	HLA-DRB5, CD209, HLA-DPB1, HLA-DRA, HLA-DRB1, HLA-DQA1, HLA-DPA1, HLA-E, HLA-DQB1	339	28	16881	16.006	2.39247e-05	3.9875e-06	3.80506e-06
GOTERM_MF_DIRECT	GO:0023026~MHC class II protein complex binding	7	1.81347	4.16758e-07	CD74, HLA-DMA, HLA-DMB, HLA-DRA, HLA-DOA, HLA-DOB, HLA-DRB1	339	16	16881	21.786	0.000191274	2.73274e-05	2.60772e-05
GOTERM_MF_DIRECT	GO:0004950~chemokine receptor activity	7	1.81347	6.33253e-07	CCR1, CXCR3, CCRL2, CCR5, CCR4, CCR2, CMKLR1	339	17	16881	20.5044	0.000290621	3.63329e-05	3.46706e-05
GOTERM_MF_DIRECT	GO:0042288~MHC class I protein binding	7	1.81347	1.34202e-06	KLRK1, CD8A, LILRB1, LILRB2, PILRA, CD244, HLA-E	339	19	16881	18.3461	0.000615799	6.84432e-05	6.53118e-05
GOTERM_MF_DIRECT	GO:0015026~coreceptor activity	7	1.81347	2.43848e-05	CD86, CD4, CD8A, CD80, CD28, CXCR6, CCR5	339	30	16881	11.6192	0.0111304	0.00111926	0.00106805
GOTERM_MF_DIRECT	GO:0005102~receptor binding	21	5.44041	3.11258e-05	CD86, ITK, SELPLG, CD72, CRTAM, TMC8, FASLG, ARRB2, FYB, TNFSF13B, HLA-E, C3, CD2, ZAP70, HCK, NCR3, TYROBP, BTK, TNFSF8, TIGIT, HCST	339	353	16881	2.9624	0.0141854	0.0011995	0.00114463
GOTERM_MF_DIRECT	GO:0046934~phosphatidylinositol-4,5-bisphosphate 3-kinase activity	9	2.33161	3.13596e-05	CD86, TRAT1, LCK, CD80, CD28, PIK3CD, VAV1, PIK3CG, PIK3R5	339	62	16881	7.22852	0.0142912	0.0011995	0.00114463
GOTERM_MF_DIRECT	GO:0016175~superoxide-generating NADPH oxidase activity	5	1.29534	4.66211e-05	NCF1, NCF2, NCF1B, CYBB, NCF1C	339	11	16881	22.6348	0.0211722	0.00164008	0.00156505
GOTERM_MF_DIRECT	GO:0005096~GTPase activator activity	18	4.66321	5.00243e-05	ARHGAP9, RGS18, AGAP2, MYO9B, ARHGAP15, GMIP, RASAL3, ARHGAP25, PREX1, ACAP1, ARHGAP30, ADAP2, TAGAP, ADPRH, TBC1D10C, NCKAP1L, DOCK2, SMAP2	339	279	16881	3.21267	0.0227001	0.00164008	0.00156505
GOTERM_MF_DIRECT	GO:0016493~C-C chemokine receptor activity	5	1.29534	6.88293e-05	CCR1, CCR7, CCR5, CCR4, CCR2	339	12	16881	20.7485	0.0310999	0.00210618	0.00200982
GOTERM_MF_DIRECT	GO:0001618~virus receptor activity	9	2.33161	7.6214e-05	CD86, CD4, CR1, SELPLG, CD209, CD80, CCR5, HLA-DRB1, SLAMF1	339	70	16881	6.4024	0.0343787	0.00218639	0.00208636
GOTERM_MF_DIRECT	GO:0045028~G-protein coupled purinergic nucleotide receptor activity	5	1.29534	0.000134839	P2RY13, P2RY10, GPR34, GPR171, PTAFR	339	14	16881	17.7845	0.0600187	0.00364065	0.00347409
GOTERM_MF_DIRECT	GO:0050839~cell adhesion molecule binding	8	2.07254	0.000231725	NCR3, SELL, ITGB2, CRTAM, CD226, LILRB2, TIGIT, ITGAL	339	62	16881	6.42535	0.100912	0.005909	0.00563865
GOTERM_MF_DIRECT	GO:0004896~cytokine receptor activity	6	1.5544	0.000707218	CD74, CSF2RB, IL7R, IL2RG, IL12RB1, CSF2RA	339	36	16881	8.29941	0.277276	0.0170849	0.0163032
GOTERM_MF_DIRECT	GO:0016176~superoxide-generating NADPH oxidase activator activity	4	1.03627	0.000859979	NCF1, NCF4, NCF1B, NCF1C	339	10	16881	19.9186	0.326253	0.0197365	0.0188335
GOTERM_MF_DIRECT	GO:0004911~interleukin-2 receptor activity	3	0.777202	0.0011833	IL2RA, IL2RB, IL2RG	339	3	16881	49.7965	0.419263	0.024688	0.0235584
GOTERM_MF_DIRECT	GO:0019976~interleukin-2 binding	3	0.777202	0.0011833	IL2RA, IL2RB, IL2RG	339	3	16881	49.7965	0.419263	0.024688	0.0235584
GOTERM_MF_DIRECT	GO:0043325~phosphatidylinositol-3,4-bisphosphate binding	5	1.29534	0.00143209	ADAP2, NCF1, PLEK, NCF1B, NCF1C	339	25	16881	9.95929	0.48201	0.0285795	0.0272719
GOTERM_MF_DIRECT	GO:0004715~non-membrane spanning protein tyrosine kinase activity	6	1.5544	0.00218451	FGR, ITK, ZAP70, HCK, LCK, BTK	339	46	16881	6.49519	0.633511	0.0417788	0.0398673
GOTERM_MF_DIRECT	GO:0042608~T cell receptor binding	3	0.777202	0.00568482	CD3G, DOCK2, CD3E	339	6	16881	24.8982	0.926962	0.104373	0.099598
GOTERM_MF_DIRECT	GO:0016004~phospholipase activator activity	3	0.777202	0.00785382	GM2A, CCL5, APOC2	339	7	16881	21.3413	0.973194	0.13865	0.132307
GOTERM_MF_DIRECT	GO:0001530~lipopolysaccharide binding	4	1.03627	0.00923913	CD6, PTAFR, CD14, TLR4	339	22	16881	9.0539	0.985884	0.157065	0.149879
GOTERM_MF_DIRECT	GO:0005044~scavenger receptor activity	5	1.29534	0.0153805	MSR1, MARCO, CD163, CD6, CD5	339	48	16881	5.18713	0.999187	0.25213	0.240595
GOTERM_MF_DIRECT	GO:0004435~phosphatidylinositol phospholipase C activity	4	1.03627	0.0163063	CCR1, CCL5, CCR5, PLCB2	339	27	16881	7.37725	0.999472	0.258089	0.246281
GOTERM_MF_DIRECT	GO:0004713~protein tyrosine kinase activity	8	2.07254	0.0176735	STAT5A, FGR, ZAP70, HCK, LCK, BTK, CSF2RB, CSF2RA	339	133	16881	2.99528	0.999721	0.270405	0.258033
GOTERM_MF_DIRECT	GO:0043394~proteoglycan binding	3	0.777202	0.0195104	CECR1, CTSS, CTSB	339	11	16881	13.5809	0.999882	0.283762	0.27078
GOTERM_MF_DIRECT	GO:0005164~tumor necrosis factor receptor binding	4	1.03627	0.019783	CD40LG, TNFSF8, FASLG, TNFSF13B	339	29	16881	6.86848	0.999896	0.283762	0.27078
GOTERM_MF_DIRECT	GO:0003779~actin binding	12	3.10881	0.0250319	PARVG, FKBP15, WIPF1, WAS, HCLS1, MYO9B, LCP1, LSP1, NOD2, CCR5, CORO1A, MYO1F	339	278	16881	2.14949	0.999991	0.344095	0.328352
GOTERM_MF_DIRECT	GO:0005070~SH3/SH2 adaptor activity	5	1.29534	0.0256591	GRAP2, SH2D1A, CD28, SLA, SLA2	339	56	16881	4.44611	0.999993	0.344095	0.328352
GOTERM_MF_DIRECT	GO:0005515~protein binding	195	50.5181	0.0262382	SPI1, TRAF3IP3, WIPF1, GFI1, PRF1, PKD2L1, IKZF1, IFI30, SLA2, ZC3H12D, PREX1, RASSF5, TBC1D10C, AP1S2, UBASH3A, CMKLR1, GBP5, PRKCB, RUNX3, BIN2, ADPRH, BTK, CD226, SP140, AGAP2, FPR1, C3, KLRK1, INPP5D, SLAMF6, NCKAP1L, APOE, CD14, SLAMF1, STAT5A, CCR1, MSR1, BCL11B, SH2D1A, PILRA, PARVG, CD209, CD28, CD27, ARHGAP9, ITK, FKBP15, CTSZ, CD3E, OLR1, CD37, TNFAIP8L2, CCR5, CD33, HAVCR2, CTSB, IL10,…	339	8785	16881	1.10533	0.999995	0.344095	0.328352
GOTERM_MF_DIRECT	GO:0005543~phospholipid binding	6	1.5544	0.0291583	PREX1, BIN2, PTAFR, APOE, PLA2G7, WDFY4	339	86	16881	3.47417	0.999999	0.371769	0.35476
GOTERM_MF_DIRECT	GO:0005085~guanyl-nucleotide exchange factor activity	7	1.81347	0.0314167	DOCK10, FGD3, TAGAP, DOCK2, VAV1, RASGRP4, FGD2	339	118	16881	2.95403	1	0.389737	0.371906
GOTERM_MF_DIRECT	GO:0017124~SH3 domain binding	7	1.81347	0.0325508	NCF1, WIPF1, INPP5D, WAS, HCLS1, PTPN22, CD3E	339	119	16881	2.9292	1	0.39318	0.375191
GOTERM_MF_DIRECT	GO:0071791~chemokine (C-C motif) ligand 5 binding	2	0.518135	0.0396453	CCR1, CCR5	339	2	16881	49.7965	1	0.45493	0.434116
GOTERM_MF_DIRECT	GO:0004917~interleukin-7 receptor activity	2	0.518135	0.0396453	IL7R, IL2RG	339	2	16881	49.7965	1	0.45493	0.434116
GOTERM_MF_DIRECT	GO:0005057~receptor signaling protein activity	4	1.03627	0.0455933	DOK2, TYROBP, FCGR1A, CD3E	339	40	16881	4.97965	1	0.510423	0.48707
KEGG_PATHWAY	hsa05150:Staphylococcus aureus infection	32	8.29016	4.06553e-34	C1QB, C1QA, SELPLG, ITGAM, C5AR1, PTAFR, ITGB2, FPR1, FPR3, ITGAL, C2, C3, HLA-DMA, FCGR3A, HLA-DMB, C3AR1, FCGR1A, HLA-DOA, HLA-DOB, HLA-DQA2, HLA-DQA1, HLA-DPA1, IL10, HLA-DRB5, FCGR2A, HLA-DPB1, HLA-DRA, FCGR2B, FCGR2C, HLA-DRB1, C1QC, HLA-DQB1	208	54	6879	19.5983	7.11468e-32	7.11468e-32	5.52912e-32
KEGG_PATHWAY	hsa04145:Phagosome	34	8.80829	3.55803e-20	ITGAM, NCF1, NCF2, NCF4, ITGB2, CORO1A, CTSS, C3, HLA-DMA, FCGR3A, HLA-DMB, CLEC7A, OLR1, CD14, FCGR1A, HLA-DOA, HLA-DOB, HLA-DQA2, HLA-DQA1, HLA-DPA1, MSR1, HLA-DRB5, HLA-E, MARCO, FCGR2A, CD209, ATP6V1B2, HLA-DPB1, HLA-DRA, FCGR2B, FCGR2C, TLR4, HLA-DRB1, HLA-DQB1	208	150	6879	7.49635	6.22656e-18	2.80103e-18	2.1768e-18
KEGG_PATHWAY	hsa05330:Allograft rejection	20	5.18135	5.76908e-20	IL10, CD86, HLA-DRB5, CD80, PRF1, FASLG, HLA-E, HLA-DMA, HLA-DMB, CD40LG, HLA-DPB1, CD28, HLA-DRA, HLA-DOA, HLA-DOB, HLA-DQA2, HLA-DQA1, HLA-DRB1, HLA-DPA1, HLA-DQB1	208	37	6879	17.8768	1.00959e-17	2.80103e-18	2.1768e-18
KEGG_PATHWAY	hsa04514:Cell adhesion molecules (CAMs)	33	8.54922	6.40235e-20	CD86, SELPLG, ITGAM, CD80, ITGB2, ITGAL, SPN, HLA-DMA, HLA-DMB, ICOS, TIGIT, HLA-DOA, HLA-DOB, HLA-DQA2, HLA-DQA1, HLA-DPA1, HLA-DRB5, PDCD1LG2, HLA-E, CD2, CD4, PTPRC, CD40LG, SELL, CD6, CD8A, HLA-DPB1, CD28, HLA-DRA, CD226, SIGLEC1, HLA-DRB1, HLA-DQB1	208	142	6879	7.68577	1.12041e-17	2.80103e-18	2.1768e-18
KEGG_PATHWAY	hsa05140:Leishmaniasis	25	6.47668	1.16924e-19	ITGAM, NCF1, NCF2, NCF4, ITGB2, C3, HLA-DMA, FCGR3A, HLA-DMB, FCGR1A, HLA-DOA, HLA-DOB, HLA-DQA2, HLA-DQA1, HLA-DPA1, IL10, HLA-DRB5, CR1, FCGR2A, HLA-DPB1, HLA-DRA, FCGR2C, TLR4, HLA-DRB1, HLA-DQB1	208	71	6879	11.6451	2.04618e-17	4.09235e-18	3.18034e-18
KEGG_PATHWAY	hsa05152:Tuberculosis	35	9.06736	8.66946e-19	CIITA, ITGAM, ITGB2, LSP1, NOD2, CORO1A, CTSS, C3, HLA-DMA, FCGR3A, HLA-DMB, CLEC7A, ITGAX, CD14, FCGR1A, HLA-DOA, HLA-DOB, HLA-DQA2, HLA-DQA1, HLA-DPA1, IL10, CD74, HLA-DRB5, FCER1G, CR1, IL10RA, FCGR2A, CD209, HLA-DPB1, HLA-DRA, FCGR2B, FCGR2C, TLR4, HLA-DRB1, HLA-DQB1	208	177	6879	6.53968	1.51715e-16	2.52859e-17	1.96508e-17
KEGG_PATHWAY	hsa05332:Graft-versus-host disease	18	4.66321	5.25524e-18	CD86, HLA-DRB5, CD80, PRF1, FASLG, HLA-E, HLA-DMA, HLA-DMB, HLA-DPB1, CD28, HLA-DRA, HLA-DOA, HLA-DOB, HLA-DQA2, HLA-DQA1, HLA-DRB1, HLA-DPA1, HLA-DQB1	208	33	6879	18.0393	9.19667e-16	1.31381e-16	1.02102e-16
KEGG_PATHWAY	hsa04380:Osteoclast differentiation	29	7.51295	6.98862e-17	LILRA6, CSF1R, SPI1, NCF1, NCF2, NCF4, SIRPG, PIK3CD, LILRA1, PIK3CG, LILRA4, PIK3R5, FCGR3A, ACP5, FCGR1A, CYBB, LILRB1, LILRB2, LILRB3, LILRB4, LILRB5, OSCAR, TYROBP, FCGR2A, LCK, BTK, LCP2, FCGR2B, FCGR2C	208	131	6879	7.32131	1.94289e-14	1.52876e-15	1.18807e-15
KEGG_PATHWAY	hsa05320:Autoimmune thyroid disease	20	5.18135	1.64052e-16	IL10, CD86, HLA-DRB5, CD80, PRF1, FASLG, HLA-E, HLA-DMA, HLA-DMB, CD40LG, HLA-DPB1, CD28, HLA-DRA, HLA-DOA, HLA-DOB, HLA-DQA2, HLA-DQA1, HLA-DRB1, HLA-DPA1, HLA-DQB1	208	52	6879	12.72	1.94289e-14	3.18989e-15	2.479e-15
KEGG_PATHWAY	hsa04672:Intestinal immune network for IgA production	19	4.92228	3.96714e-16	IL10, CD86, HLA-DRB5, CD80, TNFSF13B, HLA-DMA, HLA-DMB, CD40LG, HLA-DPB1, CD28, HLA-DRA, HLA-DOA, ICOS, HLA-DOB, HLA-DQA2, HLA-DQA1, HLA-DRB1, HLA-DPA1, HLA-DQB1	208	47	6879	13.3696	7.77156e-14	6.94249e-15	5.39531e-15
KEGG_PATHWAY	hsa04940:Type I diabetes mellitus	18	4.66321	8.90188e-16	CD86, HLA-DRB5, CD80, PRF1, FASLG, HLA-E, HLA-DMA, HLA-DMB, HLA-DPB1, CD28, HLA-DRA, HLA-DOA, HLA-DOB, HLA-DQA2, HLA-DQA1, HLA-DRB1, HLA-DPA1, HLA-DQB1	208	42	6879	14.1738	1.55431e-13	1.41621e-14	1.1006e-14
KEGG_PATHWAY	hsa05416:Viral myocarditis	20	5.18135	1.30113e-15	CD86, HLA-DRB5, CD80, ITGB2, PRF1, ITGAL, HLA-E, HLA-DMA, HLA-DMB, CD40LG, HLA-DPB1, CD28, HLA-DRA, HLA-DOA, HLA-DOB, HLA-DQA2, HLA-DQA1, HLA-DRB1, HLA-DPA1, HLA-DQB1	208	57	6879	11.6043	2.33147e-13	1.89748e-14	1.47462e-14
KEGG_PATHWAY	hsa05310:Asthma	15	3.88601	3.07177e-14	IL10, HLA-DRB5, FCER1G, HLA-DMA, HLA-DMB, CD40LG, HLA-DPB1, HLA-DRA, HLA-DOA, HLA-DOB, HLA-DQA2, HLA-DQA1, HLA-DRB1, HLA-DPA1, HLA-DQB1	208	30	6879	16.5361	5.38181e-12	4.13507e-13	3.21354e-13
KEGG_PATHWAY	hsa05323:Rheumatoid arthritis	22	5.69948	6.87947e-14	CD86, HLA-DRB5, CD80, ITGB2, ITGAL, TNFSF13B, HLA-DMA, HLA-DMB, CCL5, HLA-DPB1, CD28, ATP6V1B2, HLA-DRA, ACP5, HLA-DOA, HLA-DOB, HLA-DQA2, TLR4, HLA-DQA1, HLA-DRB1, HLA-DPA1, HLA-DQB1	208	88	6879	8.26803	1.20459e-11	8.59933e-13	6.68291e-13
KEGG_PATHWAY	hsa04612:Antigen processing and presentation	20	5.18135	4.5665e-13	CD74, CIITA, HLA-DRB5, IFI30, CTSS, HLA-E, HLA-DMA, CD4, HLA-DMB, CD8A, HLA-DPB1, HLA-DRA, HLA-DOA, HLA-DOB, HLA-DQA2, HLA-DQA1, HLA-DRB1, CTSB, HLA-DPA1, HLA-DQB1	208	76	6879	8.70319	7.99111e-11	5.32758e-12	4.14029e-12
KEGG_PATHWAY	hsa04640:Hematopoietic cell lineage	21	5.44041	5.9901e-13	CSF1R, HLA-DRB5, CR1, ITGAM, CD3G, CD3E, CD3D, CSF2RA, CD2, CD4, CD5, CD8A, IL2RA, HLA-DRA, CD38, CD37, CD14, FCGR1A, IL7R, CD33, HLA-DRB1	208	87	6879	7.98292	1.04819e-10	6.55167e-12	5.09158e-12
KEGG_PATHWAY	hsa05322:Systemic lupus erythematosus	25	6.47668	9.05604e-13	C1QB, CD86, C1QA, CD80, C2, C3, HLA-DMA, FCGR3A, HLA-DMB, FCGR1A, HLA-DOA, HLA-DOB, HLA-DQA2, HLA-DQA1, HLA-DPA1, IL10, HLA-DRB5, FCGR2A, CD40LG, HLA-DPB1, CD28, HLA-DRA, HLA-DRB1, C1QC, HLA-DQB1	208	134	6879	6.17017	1.58482e-10	9.32239e-12	7.24483e-12
KEGG_PATHWAY	hsa05321:Inflammatory bowel disease (IBD)	18	4.66321	2.79947e-12	IL10, HLA-DRB5, NOD2, IL2RG, HLA-DMA, HLA-DMB, HLA-DPB1, IL21R, HLA-DRA, HLA-DOA, IL12RB1, HLA-DOB, HLA-DQA2, TLR4, HLA-DQA1, HLA-DRB1, HLA-DPA1, HLA-DQB1	208	64	6879	9.30153	4.899e-10	2.72171e-11	2.11516e-11
KEGG_PATHWAY	hsa04650:Natural killer cell mediated cytotoxicity	22	5.69948	5.77296e-11	FCER1G, PRKCB, SH2D1A, ITGB2, PRF1, PIK3CD, FASLG, ITGAL, PIK3CG, VAV1, PIK3R5, ZAP70, FCGR3A, NCR3, KLRK1, TYROBP, LCK, LCP2, CD48, CD247, HCST, CD244	208	122	6879	5.96382	1.01027e-08	5.3172e-10	4.13223e-10
KEGG_PATHWAY	hsa04660:T cell receptor signaling pathway	20	5.18135	8.36565e-11	IL10, ITK, PIK3CD, CD3G, CD3E, CD3D, PIK3CG, VAV1, PIK3R5, ZAP70, CD4, PTPRC, CD40LG, LCK, CD8A, GRAP2, CD28, LCP2, CD247, ICOS	208	100	6879	6.61442	1.46399e-08	7.31995e-10	5.68865e-10
KEGG_PATHWAY	hsa05340:Primary immunodeficiency	13	3.36788	1.22958e-10	CIITA, IL2RG, CD3E, CD3D, ZAP70, CD4, PTPRC, CD40LG, LCK, CD8A, BTK, IL7R, ICOS	208	34	6879	12.6452	2.15176e-08	1.02465e-09	7.96298e-10
KEGG_PATHWAY	hsa04062:Chemokine signaling pathway	24	6.21762	6.03153e-09	CCR1, ITK, NCF1, WAS, PIK3CD, CXCR6, ARRB2, PIK3CG, VAV1, PIK3R5, FGR, PREX1, HCK, GNGT2, CCL5, CXCR3, CCL4, CCR7, DOCK2, CCR5, CCL18, CCR4, PLCB2, CCR2	208	186	6879	4.26737	1.05552e-06	4.79781e-08	3.72858e-08
KEGG_PATHWAY	hsa04060:Cytokine-cytokine receptor interaction	27	6.99482	1.29146e-08	CSF1R, CSF2RB, FASLG, CXCR6, IL2RG, CSF2RA, TNFSF13B, CCL5, CXCR3, CCL4, IL21R, CCR7, IL12RB1, CCR5, CCL18, CCR4, CCR2, IL10, CCR1, IL10RA, TNFRSF1B, CD40LG, IL2RA, IL2RB, CD27, TNFSF8, IL7R	208	243	6879	3.67468	2.26006e-06	9.82635e-08	7.63648e-08
KEGG_PATHWAY	hsa05145:Toxoplasmosis	18	4.66321	2.30643e-08	IL10, CIITA, HLA-DRB5, IL10RA, HLA-DMA, HLA-DMB, CD40LG, HLA-DPB1, HLA-DRA, HLA-DOA, CCR5, HLA-DOB, HLA-DQA2, TLR4, HLA-DQA1, HLA-DRB1, HLA-DPA1, HLA-DQB1	208	110	6879	5.4118	4.03625e-06	1.68177e-07	1.30698e-07
KEGG_PATHWAY	hsa05166:HTLV-I infection	27	6.99482	3.25812e-08	SPI1, ITGB2, PIK3CD, CD3G, CD3E, ITGAL, IL2RG, CD3D, PIK3CG, PIK3R5, HLA-DMA, HLA-DMB, HLA-DOA, HLA-DOB, HLA-DQA2, HLA-DQA1, HLA-DPA1, STAT5A, HLA-DRB5, HLA-E, LCK, IL2RA, IL2RB, HLA-DPB1, HLA-DRA, HLA-DRB1, HLA-DQB1	208	254	6879	3.51554	5.70169e-06	2.28068e-07	1.77242e-07
KEGG_PATHWAY	hsa05164:Influenza A	22	5.69948	4.45287e-08	CIITA, HLA-DRB5, PRKCB, PIK3CD, FASLG, PIK3CG, PIK3R5, HLA-DMA, HLA-DMB, CCL5, HLA-DPB1, HLA-DRA, NLRP3, TLR7, HLA-DOA, HLA-DOB, HLA-DQA2, TLR4, HLA-DQA1, HLA-DRB1, HLA-DPA1, HLA-DQB1	208	174	6879	4.18153	7.79249e-06	2.99712e-07	2.32919e-07
KEGG_PATHWAY	hsa05162:Measles	18	4.66321	3.99256e-07	STAT5A, SH2D1A, PIK3CD, FASLG, CD3G, IL2RG, CD3E, CD3D, PIK3CG, PIK3R5, CD209, IL2RA, IL2RB, CD28, TLR7, FCGR2B, TLR4, SLAMF1	208	133	6879	4.47593	6.98674e-05	2.53571e-06	1.97061e-06
KEGG_PATHWAY	hsa05142:Chagas disease (American trypanosomiasis)	16	4.14508	4.05714e-07	IL10, C1QB, C1QA, PIK3CD, FASLG, CD3G, CD3E, CD3D, PIK3CG, PIK3R5, C3, CCL5, CD247, PLCB2, TLR4, C1QC	208	104	6879	5.08802	7.09974e-05	2.53571e-06	1.97061e-06
KEGG_PATHWAY	hsa04666:Fc gamma R-mediated phagocytosis	14	3.62694	1.08325e-06	NCF1, PRKCB, WAS, PIK3CD, PIK3CG, VAV1, PIK3R5, HCK, FCGR2A, PTPRC, INPP5D, FCGR1A, DOCK2, FCGR2B	208	84	6879	5.51202	0.000189551	6.53685e-06	5.08006e-06
KEGG_PATHWAY	hsa05133:Pertussis	12	3.10881	1.27024e-05	IL10, C1QB, C3, C1QA, ITGAM, ITGB2, IRF8, NLRP3, CD14, TLR4, C1QC, C2	208	75	6879	5.29154	0.00222047	7.40974e-05	5.75843e-05
KEGG_PATHWAY	hsa05168:Herpes simplex infection	18	4.66321	3.22634e-05	CD74, HLA-DRB5, FASLG, PILRA, HLA-E, C3, HLA-DMA, HLA-DMB, CCL5, HLA-DPB1, HLA-DRA, HLA-DOA, HLA-DOB, HLA-DQA2, HLA-DQA1, HLA-DRB1, HLA-DPA1, HLA-DQB1	208	183	6879	3.25299	0.00563027	0.000182132	0.000141543
KEGG_PATHWAY	hsa04670:Leukocyte transendothelial migration	14	3.62694	3.71641e-05	ITK, ITGAM, NCF1, PRKCB, NCF2, ITGB2, NCF4, PIK3CD, RHOH, ITGAL, PIK3CG, VAV1, PIK3R5, RASSF5	208	115	6879	4.02617	0.00648273	0.000203241	0.000157947
KEGG_PATHWAY	hsa05169:Epstein-Barr virus infection	14	3.62694	6.94036e-05	HLA-DRB5, PIK3CD, ITGAL, PIK3CG, PIK3R5, HLA-E, SPN, HLA-DPB1, HLA-DRA, HLA-DQA2, HLA-DQA1, HLA-DRB1, HLA-DPA1, HLA-DQB1	208	122	6879	3.79516	0.0120726	0.000368049	0.000286027
KEGG_PATHWAY	hsa04630:Jak-STAT signaling pathway	14	3.62694	0.000397368	IL10, STAT5A, IL10RA, PIK3CD, CSF2RB, IL2RG, CSF2RA, PIK3CG, PIK3R5, IL2RA, IL2RB, IL21R, IL12RB1, IL7R	208	145	6879	3.19317	0.0671896	0.00204528	0.00158947
KEGG_PATHWAY	hsa04664:Fc epsilon RI signaling pathway	9	2.33161	0.000919881	FCER1G, PRKCB, INPP5D, BTK, PIK3CD, LCP2, VAV1, PIK3CG, PIK3R5	208	68	6879	4.37719	0.148753	0.0045994	0.00357439
KEGG_PATHWAY	hsa04142:Lysosome	12	3.10881	0.000987822	GM2A, DNASE2B, CTSZ, PSAP, AP1S2, LAPTM5, ACP5, MAN2B1, CD68, LIPA, CTSS, CTSB	208	121	6879	3.27988	0.158824	0.00480191	0.00373177
KEGG_PATHWAY	hsa04620:Toll-like receptor signaling pathway	11	2.84974	0.00125802	CD86, CCL5, CD80, CCL4, PIK3CD, TLR8, TLR7, CD14, TLR4, PIK3CG, PIK3R5	208	106	6879	3.43201	0.197716	0.0059501	0.00462408
KEGG_PATHWAY	hsa05144:Malaria	7	1.81347	0.00328053	IL10, CR1, KLRK1, CD40LG, ITGB2, ITGAL, TLR4	208	49	6879	4.72459	0.437315	0.0151077	0.0117408
KEGG_PATHWAY	hsa05146:Amoebiasis	10	2.59067	0.00447385	IL10, ITGAM, PRKCB, ITGB2, PIK3CD, CD14, PLCB2, TLR4, PIK3CG, PIK3R5	208	106	6879	3.12001	0.543735	0.0191287	0.0148657
KEGG_PATHWAY	hsa04610:Complement and coagulation cascades	8	2.07254	0.00448158	C1QB, C3, C1QA, CR1, C5AR1, C3AR1, C1QC, C2	208	69	6879	3.83445	0.544354	0.0191287	0.0148657
KEGG_PATHWAY	hsa04662:B cell receptor signaling pathway	8	2.07254	0.00448158	CD72, INPP5D, BTK, PIK3CD, FCGR2B, VAV1, PIK3CG, PIK3R5	208	69	6879	3.83445	0.544354	0.0191287	0.0148657
KEGG_PATHWAY	hsa05134:Legionellosis	7	1.81347	0.00535138	C3, CR1, ITGAM, ITGB2, CD14, NLRC4, TLR4	208	54	6879	4.28713	0.608984	0.0222974	0.0173283
KEGG_PATHWAY	hsa04064:NF-kappa B signaling pathway	8	2.07254	0.0154446	ZAP70, CD40LG, LCK, CCL4, BTK, CD14, TLR4, TNFSF13B	208	87	6879	3.04111	0.934381	0.062856	0.0488481
KEGG_PATHWAY	hsa04611:Platelet activation	10	2.59067	0.0162049	FCGR2A, FCER1G, TBXAS1, BTK, PIK3CD, LCP2, PLCB2, PIK3CG, FERMT3, PIK3R5	208	130	6879	2.54401	0.942679	0.0644513	0.0500878
KEGG_PATHWAY	hsa04015:Rap1 signaling pathway	13	3.36788	0.0243985	CSF1R, ITGAM, PRKCB, ITGB2, FPR1, PIK3CD, ITGAL, FYB, PIK3CG, PIK3R5, RASSF5, LCP2, PLCB2	208	210	6879	2.04732	0.986736	0.094883	0.0737376
